# Supplementary material for: CholeraSeq: a comprehensive genomic pipeline for cholera surveillance and near real-time outbreak investigation
Source: Bioinformatics. 2025 Dec 16;42(1):btaf665. doi: 10.1093/bioinformatics/btaf665 (PMC12790814; doi:10.1093/bioinformatics/btaf665)
Supplement: btaf665_Supplementary_Data [file btaf665_supplementary_data.zip › Table S1.csv]

name	strain	continent	country	secondary location	source	type	serotype	SRA_ID	date	data source	author & Journal	PMID	sra link	NGS data type	BioSample ID	Bioproject ID	Accession	Size Mb	samples or submitted by
Asia_China_ERR1879565_1961	CNRVC930061	Asia	China		Clinical	O1		ERR1879565	1961	SRA	Weill et al. Science 2017	NA	https://www.ncbi.nlm.nih.gov/sra/?term=ERR1879565	iLumina PE	SAMEA103905533	PRJEB19893	ERX1940090	380.1	submitted by Institut Pasteur
Asia_China_ERR576971_1961	GD196110	Asia	China		Clinical	O1		ERR576971	1961	SRA	Didelot et al. PLoS Genetics 2015	NA	https://www.ncbi.nlm.nih.gov/sra/?term=ERR576971	iLumina PE	SAMEA2696121	PRJEB6865	ERX535377	276.4	submitted by National Institute for Communicable Disease Control and Prevention (ICDC)
Asia_China_ERR576972_1961	D118	Asia	China		Clinical	O1		ERR576972	1961	SRA	Didelot et al. PLoS Genetics 2015	NA	https://www.ncbi.nlm.nih.gov/sra/?term=ERR576972	iLumina PE	SAMEA2696122	PRJEB6864	ERX535378	273.5	submitted by National Institute for Communicable Disease Control and Prevention (ICDC)
Asia_China_ERR579057_1961	2894	Asia	China		Clinical	O1		ERR579057	1961	SRA	Didelot et al. PLoS Genetics 2015	NA	https://www.ncbi.nlm.nih.gov/sra/?term=ERR579057	iLumina PE	SAMEA2698320	PRJEB6831	ERX537233	269.3	submitted by National Institute for Communicable Disease Control and Prevention (ICDC)
Asia_China_ERR579058_1961	2881	Asia	China		Clinical	O1		ERR579058	1961	SRA	Didelot et al. PLoS Genetics 2015	NA	https://www.ncbi.nlm.nih.gov/sra/?term=ERR579058	iLumina PE	SAMEA2698321	PRJEB6832	ERX537234	285.1	submitted by National Institute for Communicable Disease Control and Prevention (ICDC)
Asia_China_ERR579059_1961	2873	Asia	China		Clinical	O1		ERR579059	1961	SRA	Didelot et al. PLoS Genetics 2015	NA	https://www.ncbi.nlm.nih.gov/sra/?term=ERR579059	iLumina PE	SAMEA2698322	PRJEB6829	ERX537235	275	submitted by National Institute for Communicable Disease Control and Prevention (ICDC)
Asia_China_ERR579060_1961	2865	Asia	China		Clinical	O1		ERR579060	1961	SRA	Didelot et al. PLoS Genetics 2015	NA	https://www.ncbi.nlm.nih.gov/sra/?term=ERR579060	iLumina PE	SAMEA2698323	PRJEB6828	ERX537236	269.3	submitted by National Institute for Communicable Disease Control and Prevention (ICDC)
Asia_HongKong_SRR6027703_1961	PG0614_108_a	Asia	Hong_Kong		Clinical	O1		SRR6027703	1961	SRA	Nguyen
Asia_HongKong_SRR6027704_1961	PG0614_107_a	Asia	Hong_Kong		Clinical	O1		SRR6027704	1961	SRA	Nguyen
Asia_Indonesia_ERR576981_1961	6312	Asia	Indonesia		Clinical	O1		ERR576981	1961	SRA	Didelot et al. PLoS Genetics 2015	NA	https://www.ncbi.nlm.nih.gov/sra/?term=ERR576981	iLumina PE	SAMEA2696131	PRJEB6854	ERX535387	273.3	submitted by National Institute for Communicable Disease Control and Prevention (ICDC)
Asia_Indonesia_ERR576982_1961	6311	Asia	Indonesia		Clinical	O1		ERR576982	1961	SRA	Didelot et al. PLoS Genetics 2015	NA	https://www.ncbi.nlm.nih.gov/sra/?term=ERR576982	iLumina PE	SAMEA2696132	PRJEB6853	ERX535388	274	submitted by National Institute for Communicable Disease Control and Prevention (ICDC)
Asia_Indonesia_ERR576983_1961	6310	Asia	Indonesia		Clinical	O1		ERR576983	1961	SRA	Didelot et al. PLoS Genetics 2015	NA	https://www.ncbi.nlm.nih.gov/sra/?term=ERR576983	iLumina PE	SAMEA2696133	PRJEB6852	ERX535389	276.4	submitted by National Institute for Communicable Disease Control and Prevention (ICDC)
Asia_Indonesia_SRR6027719_1961	PG0614_93_a	Asia	Indonesia		Clinical	O1		SRR6027719	1961	SRA	Nguyen
Asia_Malaysia_SRR6027699_1961	PG0614_98_a	Asia	Malaysia		Clinical	O1		SRR6027699	1961	SRA	?	NA	https://www.ncbi.nlm.nih.gov/sra/?term=SRS2507611	iLumina PE	SAMN07632698	PRJNA395627	SRX3178113	231.1	no data
Asia_Malaysia_SRR6027700_1961	PG0614_94_a	Asia	Malaysia		Clinical	O1		SRR6027700	1961	SRA	?	NA	https://www.ncbi.nlm.nih.gov/sra/?term=SRS2507612	iLumina PE	SAMN07632697	PRJNA395627	SRX3178112	218.3	no data
Asia_Philippines_ERR1879564_1961	CNRVC930060	Asia	Philippines		Clinical	O1		ERR1879564	1961	SRA	Weill et al. Science 2017	NA	https://www.ncbi.nlm.nih.gov/sra/?term=ERR1879564	iLumina PE	SAMEA103905532	PRJEB19893	ERX1940089	408.3	submitted by Institut Pasteur
Asia_Philippines_SRR6027672_1961	P6	Asia	Philippines		Clinical	O1		SRR6027672	1961	SRA	?	NA	https://www.ncbi.nlm.nih.gov/sra/?term=SRS2507639	iLumina PE	SAMN07632729	PRJNA395627	SRX3178140	202.4	no data
Asia_Philippines_SRR6027676_1961	P16	Asia	Philippines		Clinical	O1		SRR6027676	1961	SRA	?	NA	https://www.ncbi.nlm.nih.gov/sra/?term=SRS2507635	iLumina PE	SAMN07632720	PRJNA395627	SRX3178136	181.3	no data
Asia_Philippines_SRR6027713_1961	P18	Asia	Philippines		Clinical	O1		SRR6027713	1961	SRA	?	NA	https://www.ncbi.nlm.nih.gov/sra/?term=SRS2507598	iLumina PE	SAMN07632721	PRJNA395627	SRX3178099	189.1	no data
Asia_Philippines_SRR6027715_1961	P24	Asia	Philippines		Clinical	O1		SRR6027715	1961	SRA	?	NA	https://www.ncbi.nlm.nih.gov/sra/?term=SRS2507596	iLumina PE	SAMN07632724	PRJNA395627	SRX3178097	213.8	no data
Asia_China_ERR579055_1962	2921	Asia	China		Clinical	O1		ERR579055	1962	SRA	Didelot et al. PLoS Genetics 2015	NA	https://www.ncbi.nlm.nih.gov/sra/?term=ERR579055	iLumina PE	SAMEA2698318	PRJEB6833	ERX537231	286.2	submitted by National Institute for Communicable Disease Control and Prevention (ICDC)
Asia_China_ERR579066_1962	2744	Asia	China		Clinical	O1		ERR579066	1962	SRA	Didelot et al. PLoS Genetics 2015	NA	https://www.ncbi.nlm.nih.gov/sra/?term=ERR579066	iLumina PE	SAMEA2698329	PRJEB6822	ERX537242	285.6	submitted by National Institute for Communicable Disease Control and Prevention (ICDC)
Asia_India_ERR1879562_1962	CNRVC930036	Asia	India		Clinical	O1		ERR1879562	1962	SRA	Weill et al. Science 2017	NA	https://www.ncbi.nlm.nih.gov/sra/?term=ERR1879562	iLumina PE	SAMEA103905530	PRJEB19893	ERX1940087	169.1	submitted by Institut Pasteur
Asia_Japan_SRR6027698_1962	M7	Asia	Japan		Clinical	O1		SRR6027698	1962	SRA	?	NA	https://www.ncbi.nlm.nih.gov/sra/?term=SRS2507613	iLumina PE	SAMN07632702	PRJNA395627	SRX3178114	233.5	no data
Asia_Japan_SRR6027705_1962	M25	Asia	Japan		Clinical	O1		SRR6027705	1962	SRA	?	NA	https://www.ncbi.nlm.nih.gov/sra/?term=SRS2507606	iLumina PE	SAMN07632701	PRJNA395627	SRX3178107	208.3	no data
Asia_Japan_SRR6027706_1962	M10	Asia	Japan		Clinical	O1		SRR6027706	1962	SRA	?	NA	https://www.ncbi.nlm.nih.gov/sra/?term=SRS2507605	iLumina PE	SAMN07632700	PRJNA395627	SRX3178106	232.5	no data
Asia_Taiwan_SRR6027707_1962	341	Asia	Taiwan		Clinical	O1		SRR6027707	1962	SRA	?	NA	https://www.ncbi.nlm.nih.gov/sra/?term=SRS2507604	iLumina PE	SAMN07632652	PRJNA395627	SRX3178105	228.2	no data
Asia_Taiwan_SRR6027708_1962	193	Asia	Taiwan		Clinical	O1		SRR6027708	1962	SRA	?	NA	https://www.ncbi.nlm.nih.gov/sra/?term=SRS2507603	iLumina PE	SAMN07632648	PRJNA395627	SRX3178104	221.5	no data
Oceania_PapuaNewGuinea_ERR1879629_1962	CNRVC960976	Oceania	Papua_New_Guinea		Clinical	O1		ERR1879629	1962	SRA	Weill et al. Science 2017	NA	https://www.ncbi.nlm.nih.gov/sra/?term=ERR1879629	iLumina PE	SAMEA103907199	PRJEB19893	ERX1940154	476	submitted by Institut Pasteur
Asia_China_EL1-62_1962	EL1-62	Asia	China		Clinical	O1	Ogawa	NA	1962	VibrioWatch / Genbank	NA	31771974	NA	Assembly	NA	NA	NA	NA	NA
Asia_Cambodia_ERR1879567_1963	CNRVC930067	Asia	Cambodia		Clinical	O1		ERR1879567	1963	SRA	Weill et al. Science 2017	NA	https://www.ncbi.nlm.nih.gov/sra/?term=ERR1879567	iLumina PE	SAMEA103905535	PRJEB19893	ERX1940092	375.5	submitted by Institut Pasteur
Asia_China_ERR576980_1963	63244	Asia	China		Clinical	O1		ERR576980	1963	SRA	Didelot et al. PLoS Genetics 2015	NA	https://www.ncbi.nlm.nih.gov/sra/?term=ERR576980	iLumina PE	SAMEA2696130	PRJEB6855	ERX535386	272.5	submitted by National Institute for Communicable Disease Control and Prevention (ICDC)
Asia_Philippines_ERR1879573_1963	CNRVC940044	Asia	Philippines		Clinical	O1		ERR1879573	1963	SRA	Weill et al. Science 2017	NA	https://www.ncbi.nlm.nih.gov/sra/?term=ERR1879573	iLumina PE	SAMEA103905541	PRJEB19893	ERX1940098	449.9	submitted by Institut Pasteur
Asia_Thailand_ERR1879633_1963	CNRVC961077	Asia	Thailand		Clinical	O1		ERR1879633	1963	SRA	Weill et al. Science 2017	NA	https://www.ncbi.nlm.nih.gov/sra/?term=ERR1879633	iLumina PE	SAMEA103907203	PRJEB19893	ERX1940158	366.3	submitted by Institut Pasteur
Asia_China_EL11-63_1963	EL11-63	Asia	China		Clinical	O1	Ogawa	NA	1963	VibrioWatch / Genbank	NA	31771974	NA	Assembly	NA	NA	NA	NA	NA
Asia_China_ERR576979_1964	642345	Asia	China		Clinical	O1		ERR576979	1964	SRA	Didelot et al. PLoS Genetics 2015	NA	https://www.ncbi.nlm.nih.gov/sra/?term=ERR576979	iLumina PE	SAMEA2696129	PRJEB6856	ERX535385	268.2	submitted by National Institute for Communicable Disease Control and Prevention (ICDC)
Asia_China_ERR579054_1964	2957	Asia	China		Clinical	O1		ERR579054	1964	SRA	Didelot et al. PLoS Genetics 2015	NA	https://www.ncbi.nlm.nih.gov/sra/?term=ERR579054	iLumina PE	SAMEA2698317	PRJEB6834	ERX537230	286.1	submitted by National Institute for Communicable Disease Control and Prevention (ICDC)
Asia_China_ERR579063_1964	2783	Asia	China		Clinical	O1		ERR579063	1964	SRA	Didelot et al. PLoS Genetics 2015	NA	https://www.ncbi.nlm.nih.gov/sra/?term=ERR579063	iLumina PE	SAMEA2698326	PRJEB6825	ERX537239	277.1	submitted by National Institute for Communicable Disease Control and Prevention (ICDC)
Asia_India_ERR1879566_1964	CNRVC930066	Asia	India		Clinical	O1		ERR1879566	1964	SRA	Weill et al. Science 2017	NA	https://www.ncbi.nlm.nih.gov/sra/?term=ERR1879566	iLumina PE	SAMEA103905534	PRJEB19893	ERX1940091	404.4	submitted by Institut Pasteur
Asia_Pakistan_ERR1879630_1964	CNRVC961005	Asia	Pakistan		Clinical	O1		ERR1879630	1964	SRA	Weill et al. Science 2017	NA	https://www.ncbi.nlm.nih.gov/sra/?term=ERR1879630	iLumina PE	SAMEA103907200	PRJEB19893	ERX1940155	386.8	submitted by Institut Pasteur
Asia_Vietnam_ERR1879634_1964	CNRVC961129	Asia	Vietnam		Clinical	O1		ERR1879634	1964	SRA	Weill et al. Science 2017	NA	https://www.ncbi.nlm.nih.gov/sra/?term=ERR1879634	iLumina PE	SAMEA103907204	PRJEB19893	ERX1940159	313.5	submitted by Institut Pasteur
Asia_China_ERR579053_1965	2981	Asia	China		Clinical	O1		ERR579053	1965	SRA	Didelot et al. PLoS Genetics 2015	NA	https://www.ncbi.nlm.nih.gov/sra/?term=ERR579053	iLumina PE	SAMEA2698316	PRJEB6835	ERX537229	267.9	submitted by National Institute for Communicable Disease Control and Prevention (ICDC)
Asia_Iran_ERR1879568_1965	CNRVC930076	Asia	Iran		Clinical	O1		ERR1879568	1965	SRA	Weill et al. Science 2017	NA	https://www.ncbi.nlm.nih.gov/sra/?term=ERR1879568	iLumina PE	SAMEA103905536	PRJEB19893	ERX1940093	409.9	submitted by Institut Pasteur
Asia_Iran_ERR1879603_1965	CNRVC960799	Asia	Iran		Clinical	O1		ERR1879603	1965	SRA	Weill et al. Science 2017	NA	https://www.ncbi.nlm.nih.gov/sra/?term=ERR1879603	iLumina PE	SAMEA103906386	PRJEB19893	ERX1940128	333.6	submitted by Institut Pasteur
Asia_Iran_ERR1879604_1965	CNRVC960800	Asia	Iran		Clinical	O1		ERR1879604	1965	SRA	Weill et al. Science 2017	NA	https://www.ncbi.nlm.nih.gov/sra/?term=ERR1879604	iLumina PE	SAMEA103906388	PRJEB19893	ERX1940129	283	submitted by Institut Pasteur
Asia_Iran_ERR1879605_1965	CNRVC960842	Asia	Iran		Clinical	O1		ERR1879605	1965	SRA	Weill et al. Science 2017	NA	https://www.ncbi.nlm.nih.gov/sra/?term=ERR1879605	iLumina PE	SAMEA103906389	PRJEB19893	ERX1940130	491	submitted by Institut Pasteur
Asia_Iran_ERR1879606_1965	CNRVC960871	Asia	Iran		Clinical	O1		ERR1879606	1965	SRA	Weill et al. Science 2017	NA	https://www.ncbi.nlm.nih.gov/sra/?term=ERR1879606	iLumina PE	SAMEA103906390	PRJEB19893	ERX1940131	420.6	submitted by Institut Pasteur
Asia_Iran_ERR1879607_1965	CNRVC960872	Asia	Iran		Clinical	O1		ERR1879607	1965	SRA	Weill et al. Science 2017	NA	https://www.ncbi.nlm.nih.gov/sra/?term=ERR1879607	iLumina PE	SAMEA103906391	PRJEB19893	ERX1940132	409.1	submitted by Institut Pasteur
Asia_China_EL021-65_1965	EL021-65	Asia	China		Clinical	O1	Ogawa	NA	1965	VibrioWatch / Genbank	NA	31771974	NA	Assembly	NA	NA	NA	NA	NA
Africa_Egypt_ERR976397_1966	CNRVC930027	Africa	Egypt		Clinical	O1		ERR976397	1966	SRA	Weill et al. Science 2017	NA	https://www.ncbi.nlm.nih.gov/sra/?term=ERR976397	iLumina PE	SAMEA3303399	PRJEB8764	ERX1053374	174.7	submitted by The Wellcome Trust Sanger Institute (SC)
Asia_China_ERR579056_1966	2914	Asia	China		Clinical	O1		ERR579056	1966	SRA	Didelot et al. PLoS Genetics 2015	NA	https://www.ncbi.nlm.nih.gov/sra/?term=ERR579056	iLumina PE	SAMEA2698319	PRJEB6832	ERX537232	270.4	submitted by National Institute for Communicable Disease Control and Prevention (ICDC)
Asia_Iraq_ERR1879601_1966	CNRVC960768	Asia	Iraq		Clinical	O1		ERR1879601	1966	SRA	Weill et al. Science 2017	NA	https://www.ncbi.nlm.nih.gov/sra/?term=ERR1879601	iLumina PE	SAMEA103906384	PRJEB19893	ERX1940126	328.7	submitted by Institut Pasteur
Asia_Iraq_ERR1879602_1966	CNRVC960778	Asia	Iraq		Clinical	O1		ERR1879602	1966	SRA	Weill et al. Science 2017	NA	https://www.ncbi.nlm.nih.gov/sra/?term=ERR1879602	iLumina PE	SAMEA103906385	PRJEB19893	ERX1940127	446.7	submitted by Institut Pasteur
Asia_Vietnam_ERR1879581_1966	CNRVC950161	Asia	Vietnam		Clinical	O1		ERR1879581	1966	SRA	Weill et al. Science 2017	NA	https://www.ncbi.nlm.nih.gov/sra/?term=ERR1879581	iLumina PE	SAMEA103905936	PRJEB19893	ERX1940106	371.6	submitted by Institut Pasteur
Asia_Vietnam_ERR1879582_1968	CNRVC950165	Asia	Vietnam		Clinical	O1		ERR1879582	1968	SRA	Weill et al. Science 2017	NA	https://www.ncbi.nlm.nih.gov/sra/?term=ERR1879582	iLumina PE	SAMEA103905937	PRJEB19893	ERX1940107	581	submitted by Institut Pasteur
Asia_China_ERR579052_1969	3014	Asia	China		Clinical	O1		ERR579052	1969	SRA	Didelot et al. PLoS Genetics 2015	NA	https://www.ncbi.nlm.nih.gov/sra/?term=ERR579052	iLumina PE	SAMEA2698308	PRJEB6836	ERX537228	276.1	submitted by National Institute for Communicable Disease Control and Prevention (ICDC)
Asia_Vietnam_ERR1879583_1969	CNRVC950172	Asia	Vietnam		Clinical	O1		ERR1879583	1969	SRA	Weill et al. Science 2017	NA	https://www.ncbi.nlm.nih.gov/sra/?term=ERR1879583	iLumina PE	SAMEA103905938	PRJEB19893	ERX1940108	471.7	submitted by Institut Pasteur
Africa_Angola_ERR976456_1970	CNRVC950568	Africa	Angola		Clinical	O1		ERR976456	1970	SRA	Weill et al. Science 2017	NA	https://www.ncbi.nlm.nih.gov/sra/?term=ERR976456	iLumina PE	SAMEA3303537	PRJEB8764	ERX1053433	226.3	submitted by The Wellcome Trust Sanger Institute (SC)
Africa_Angola_ERR976457_1970	CNRVC950569	Africa	Angola		Clinical	O1		ERR976457	1970	SRA	Weill et al. Science 2017	NA	https://www.ncbi.nlm.nih.gov/sra/?term=ERR976457	iLumina PE	SAMEA3303539	PRJEB8764	ERX1053434	232.8	submitted by The Wellcome Trust Sanger Institute (SC)
Africa_Benin_ERR976459_1970	CNRVC960575	Africa	Benin		Clinical	O1		ERR976459	1970	SRA	Weill et al. Science 2017	NA	https://www.ncbi.nlm.nih.gov/sra/?term=ERR976459	iLumina PE	SAMEA3303543	PRJEB8764	ERX1053436	241.3	submitted by The Wellcome Trust Sanger Institute (SC)
Africa_Benin_ERR976460_1970	CNRVC960579	Africa	Benin		Clinical	O1		ERR976460	1970	SRA	Weill et al. Science 2017	NA	https://www.ncbi.nlm.nih.gov/sra/?term=ERR976460	iLumina PE	SAMEA3303544	PRJEB8764	ERX1053437	215.6	submitted by The Wellcome Trust Sanger Institute (SC)
Africa_Cameroon_ERR976400_1970	CNRVC930042	Africa	Cameroon		Clinical	O1		ERR976400	1970	SRA	Weill et al. Science 2017	NA	https://www.ncbi.nlm.nih.gov/sra/?term=ERR976400	iLumina PE	SAMEA3303406	PRJEB8764	ERX1053377	190.2	submitted by The Wellcome Trust Sanger Institute (SC)
Africa_Cameroon_ERR976420_1970	CNRVC950138	Africa	Cameroon		Clinical	O1		ERR976420	1970	SRA	Weill et al. Science 2017	NA	https://www.ncbi.nlm.nih.gov/sra/?term=ERR976420	iLumina PE	SAMEA3303452	PRJEB8764	ERX1053397	184.6	submitted by The Wellcome Trust Sanger Institute (SC)
Africa_Cameroon_ERR976421_1970	CNRVC950140	Africa	Cameroon		Clinical	O1		ERR976421	1970	SRA	Weill et al. Science 2017	NA	https://www.ncbi.nlm.nih.gov/sra/?term=ERR976421	iLumina PE	SAMEA3303455	PRJEB8764	ERX1053398	194.5	submitted by The Wellcome Trust Sanger Institute (SC)
Africa_Cameroon_ERR976422_1970	CNRVC950141	Africa	Cameroon		Clinical	O1		ERR976422	1970	SRA	Weill et al. Science 2017	NA	https://www.ncbi.nlm.nih.gov/sra/?term=ERR976422	iLumina PE	SAMEA3303458	PRJEB8764	ERX1053399	224.9	submitted by The Wellcome Trust Sanger Institute (SC)
Africa_Cameroon_ERR976423_1970	CNRVC950142	Africa	Cameroon		Clinical	O1		ERR976423	1970	SRA	Weill et al. Science 2017	NA	https://www.ncbi.nlm.nih.gov/sra/?term=ERR976423	iLumina PE	SAMEA3303459	PRJEB8764	ERX1053400	204.2	submitted by The Wellcome Trust Sanger Institute (SC)
Africa_Cameroon_ERR976424_1970	CNRVC950143	Africa	Cameroon		Clinical	O1		ERR976424	1970	SRA	Weill et al. Science 2017	NA	https://www.ncbi.nlm.nih.gov/sra/?term=ERR976424	iLumina PE	SAMEA3303462	PRJEB8764	ERX1053401	250.3	submitted by The Wellcome Trust Sanger Institute (SC)
Africa_CotedIvoire_ERR976428_1970	CNRVC950203	Africa	Coted_Ivoire		Clinical	O1		ERR976428	1970	SRA	Weill et al. Science 2017	NA	https://www.ncbi.nlm.nih.gov/sra/?term=ERR976428	iLumina PE	SAMEA3303469	PRJEB8764	ERX1053405	189.3	submitted by The Wellcome Trust Sanger Institute (SC)
Africa_CotedIvoire_ERR976458_1970	CNRVC960552	Africa	Coted_Ivoire		Clinical	O1		ERR976458	1970	SRA	Weill et al. Science 2017	NA	https://www.ncbi.nlm.nih.gov/sra/?term=ERR976458	iLumina PE	SAMEA3303541	PRJEB8764	ERX1053435	231.4	submitted by The Wellcome Trust Sanger Institute (SC)
Africa_Ethiopia_ERR976399_1970	CNRVC930038	Africa	Ethiopia		Clinical	O1		ERR976399	1970	SRA	Weill et al. Science 2017	NA	https://www.ncbi.nlm.nih.gov/sra/?term=ERR976399	iLumina PE	SAMEA3303403	PRJEB8764	ERX1053376	173.7	submitted by The Wellcome Trust Sanger Institute (SC)
Africa_Ethiopia_ERR976463_1970	CNRVC960596	Africa	Ethiopia		Clinical	O1		ERR976463	1970	SRA	Weill et al. Science 2017	NA	https://www.ncbi.nlm.nih.gov/sra/?term=ERR976463	iLumina PE	SAMEA3303551	PRJEB8764	ERX1053440	211.5	submitted by The Wellcome Trust Sanger Institute (SC)
Africa_Ghana_ERR976464_1970	CNRVC960623	Africa	Ghana		Clinical	O1		ERR976464	1970	SRA	Weill et al. Science 2017	NA	https://www.ncbi.nlm.nih.gov/sra/?term=ERR976464	iLumina PE	SAMEA3303553	PRJEB8764	ERX1053441	206.4	submitted by The Wellcome Trust Sanger Institute (SC)
Africa_Ghana_ERR976465_1970	CNRVC960627	Africa	Ghana		Clinical	O1		ERR976465	1970	SRA	Weill et al. Science 2017	NA	https://www.ncbi.nlm.nih.gov/sra/?term=ERR976465	iLumina PE	SAMEA3303555	PRJEB8764	ERX1053442	225.7	submitted by The Wellcome Trust Sanger Institute (SC)
Africa_Guinea_ERR976403_1970	CNRVC930127	Africa	Guinea		Clinical	O1		ERR976403	1970	SRA	Weill et al. Science 2017	NA	https://www.ncbi.nlm.nih.gov/sra/?term=ERR976403	iLumina PE	SAMEA3303412	PRJEB8764	ERX1053380	185.5	submitted by The Wellcome Trust Sanger Institute (SC)
Africa_Guinea_ERR976466_1970	CNRVC960629	Africa	Guinea		Clinical	O1		ERR976466	1970	SRA	Weill et al. Science 2017	NA	https://www.ncbi.nlm.nih.gov/sra/?term=ERR976466	iLumina PE	SAMEA3303557	PRJEB8764	ERX1053443	224.3	submitted by The Wellcome Trust Sanger Institute (SC)
Africa_Guinea_ERR976467_1970	CNRVC960635	Africa	Guinea		Clinical	O1		ERR976467	1970	SRA	Weill et al. Science 2017	NA	https://www.ncbi.nlm.nih.gov/sra/?term=ERR976467	iLumina PE	SAMEA3303559	PRJEB8764	ERX1053444	242.5	submitted by The Wellcome Trust Sanger Institute (SC)
Africa_Liberia_ERR976468_1970	CNRVC960928	Africa	Liberia		Clinical	O1		ERR976468	1970	SRA	Weill et al. Science 2017	NA	https://www.ncbi.nlm.nih.gov/sra/?term=ERR976468	iLumina PE	SAMEA3303561	PRJEB8764	ERX1053445	240.3	submitted by The Wellcome Trust Sanger Institute (SC)
Africa_Liberia_ERR976469_1970	CNRVC960946	Africa	Liberia		Clinical	O1		ERR976469	1970	SRA	Weill et al. Science 2017	NA	https://www.ncbi.nlm.nih.gov/sra/?term=ERR976469	iLumina PE	SAMEA3303564	PRJEB8764	ERX1053446	217.4	submitted by The Wellcome Trust Sanger Institute (SC)
Africa_Libya_ERR976470_1970	CNRVC960949	Africa	Libya		Clinical	O1		ERR976470	1970	SRA	Weill et al. Science 2017	NA	https://www.ncbi.nlm.nih.gov/sra/?term=ERR976470	iLumina PE	SAMEA3303566	PRJEB8764	ERX1053447	216	submitted by The Wellcome Trust Sanger Institute (SC)
Africa_Libya_ERR976471_1970	CNRVC960951	Africa	Libya		Clinical	O1		ERR976471	1970	SRA	Weill et al. Science 2017	NA	https://www.ncbi.nlm.nih.gov/sra/?term=ERR976471	iLumina PE	SAMEA3303568	PRJEB8764	ERX1053448	195.8	submitted by The Wellcome Trust Sanger Institute (SC)
Africa_Mali_ERR976402_1970	CNRVC930075	Africa	Mali		Clinical	O1		ERR976402	1970	SRA	Weill et al. Science 2017	NA	https://www.ncbi.nlm.nih.gov/sra/?term=ERR976402	iLumina PE	SAMEA3303409	PRJEB8764	ERX1053379	178.5	submitted by The Wellcome Trust Sanger Institute (SC)
Africa_Mali_ERR976472_1970	CNRVC960952	Africa	Mali		Clinical	O1		ERR976472	1970	SRA	Weill et al. Science 2017	NA	https://www.ncbi.nlm.nih.gov/sra/?term=ERR976472	iLumina PE	SAMEA3303570	PRJEB8764	ERX1053449	198.4	submitted by The Wellcome Trust Sanger Institute (SC)
Africa_Niger_ERR976473_1970	CNRVC960959	Africa	Niger		Clinical	O1		ERR976473	1970	SRA	Weill et al. Science 2017	NA	https://www.ncbi.nlm.nih.gov/sra/?term=ERR976473	iLumina PE	SAMEA3303572	PRJEB8764	ERX1053450	201.8	submitted by The Wellcome Trust Sanger Institute (SC)
Africa_Niger_ERR976474_1970	CNRVC960971	Africa	Niger		Clinical	O1		ERR976474	1970	SRA	Weill et al. Science 2017	NA	https://www.ncbi.nlm.nih.gov/sra/?term=ERR976474	iLumina PE	SAMEA3303574	PRJEB8764	ERX1053451	201.2	submitted by The Wellcome Trust Sanger Institute (SC)
Africa_Nigeria_ERR976431_1970	CNRVC950235	Africa	Nigeria		Clinical	O1		ERR976431	1970	SRA	Weill et al. Science 2017	NA	https://www.ncbi.nlm.nih.gov/sra/?term=ERR976431	iLumina PE	SAMEA3303475	PRJEB8764	ERX1053408	185.5	submitted by The Wellcome Trust Sanger Institute (SC)
Africa_Nigeria_ERR976432_1970	CNRVC950238	Africa	Nigeria		Clinical	O1		ERR976432	1970	SRA	Weill et al. Science 2017	NA	https://www.ncbi.nlm.nih.gov/sra/?term=ERR976432	iLumina PE	SAMEA3303476	PRJEB8764	ERX1053409	197	submitted by The Wellcome Trust Sanger Institute (SC)
Africa_SierraLeone_ERR976398_1970	CNRVC930037	Africa	Sierra_Leone		Clinical	O1		ERR976398	1970	SRA	Weill et al. Science 2017	NA	https://www.ncbi.nlm.nih.gov/sra/?term=ERR976398	iLumina PE	SAMEA3303400	PRJEB8764	ERX1053375	224.6	submitted by The Wellcome Trust Sanger Institute (SC)
Africa_SierraLeone_ERR976475_1970	CNRVC961014	Africa	Sierra_Leone		Clinical	O1		ERR976475	1970	SRA	Weill et al. Science 2017	NA	https://www.ncbi.nlm.nih.gov/sra/?term=ERR976475	iLumina PE	SAMEA3303576	PRJEB8764	ERX1053452	208.3	submitted by The Wellcome Trust Sanger Institute (SC)
Asia_Israel_ERR042745_1970	1*1970	Asia	Israel		Clinical	O1		ERR042745	1970	SRA	Weill et al. Science 2017	NA	https://www.ncbi.nlm.nih.gov/sra/?term=ERR042745	iLumina PE	SAMEA1018807	PRJEB2215	ERX019877	871.9	The Wellcome Trust Sanger Institute (SC)
Asia_Israel_ERR042748_1970	11*1970	Asia	Israel		Clinical	O1		ERR042748	1970	SRA	Weill et al. Science 2017	NA	https://www.ncbi.nlm.nih.gov/sra/?term=ERR042748	iLumina PE	SAMEA1018694	PRJEB2215	ERX019880	267	The Wellcome Trust Sanger Institute (SC)
Asia_Israel_ERR042749_1970	12*1970	Asia	Israel		Clinical	O1		ERR042749	1970	SRA	Weill et al. Science 2017	NA	https://www.ncbi.nlm.nih.gov/sra/?term=ERR042749	iLumina PE	SAMEA1018709	PRJEB2215	ERX019881	289.7	The Wellcome Trust Sanger Institute (SC)
Asia_Israel_ERR1879561_1970	CNRVC930033	Asia	Israel		Clinical	O1		ERR1879561	1970	SRA	Weill et al. Science 2017	NA	https://www.ncbi.nlm.nih.gov/sra/?term=ERR1879561	iLumina PE	SAMEA103905529	PRJEB19893	ERX1940086	465.1	submitted by Institut Pasteur
Asia_Israel_ERR1879624_1970	CNRVC960891	Asia	Israel		Clinical	O1		ERR1879624	1970	SRA	Weill et al. Science 2017	NA	https://www.ncbi.nlm.nih.gov/sra/?term=ERR1879624	iLumina PE	SAMEA103906394	PRJEB19893	ERX1940149	531.8	submitted by Institut Pasteur
Asia_Israel_ERR1879625_1970	CNRVC960899	Asia	Israel		Clinical	O1		ERR1879625	1970	SRA	Weill et al. Science 2017	NA	https://www.ncbi.nlm.nih.gov/sra/?term=ERR1879625	iLumina PE	SAMEA103907195	PRJEB19893	ERX1940150	554	submitted by Institut Pasteur
Asia_Israel_ERR1879626_1970	CNRVC960911	Asia	Israel		Clinical	O1		ERR1879626	1970	SRA	Weill et al. Science 2017	NA	https://www.ncbi.nlm.nih.gov/sra/?term=ERR1879626	iLumina PE	SAMEA103907196	PRJEB19893	ERX1940151	360.4	submitted by Institut Pasteur
Asia_Jordan_ERR1879627_1970	CNRVC960918	Asia	Jordan		Clinical	O1		ERR1879627	1970	SRA	Weill et al. Science 2017	NA	https://www.ncbi.nlm.nih.gov/sra/?term=ERR1879627	iLumina PE	SAMEA103907197	PRJEB19893	ERX1940152	792.5	submitted by Institut Pasteur
Asia_Lebanon_ERR1879563_1970	CNRVC930044	Asia	Lebanon		Clinical	O1		ERR1879563	1970	SRA	Weill et al. Science 2017	NA	https://www.ncbi.nlm.nih.gov/sra/?term=ERR1879563	iLumina PE	SAMEA103905531	PRJEB19893	ERX1940088	362.4	submitted by Institut Pasteur
Asia_Lebanon_ERR1879628_1970	CNRVC960922	Asia	Lebanon		Clinical	O1		ERR1879628	1970	SRA	Weill et al. Science 2017	NA	https://www.ncbi.nlm.nih.gov/sra/?term=ERR1879628	iLumina PE	SAMEA103907198	PRJEB19893	ERX1940153	483	submitted by Institut Pasteur
Asia_Turkey_ERR4175469_1970	IC12775	Asia	Turkey		Clinical	O1		ERR4175469	1970	SRA	Oprea et al.
Europe_France_ERR1879569_1970	CNRVC930079	Europe	France		Clinical	O1		ERR1879569	1970	SRA	Weill et al. Science 2017	NA	https://www.ncbi.nlm.nih.gov/sra/?term=ERR1879569	iLumina PE	SAMEA103905537	PRJEB19893	ERX1940094	435.2	submitted by Institut Pasteur
Europe_Slovakia_ERR1879560_1970	CNRVC930030	Europe	Slovakia		Clinical	O1		ERR1879560	1970	SRA	Weill et al. Science 2017	NA	https://www.ncbi.nlm.nih.gov/sra/?term=ERR1879560	iLumina PE	SAMEA103905528	PRJEB19893	ERX1940085	358.9	submitted by Institut Pasteur
Europe_Slovakia_ERR1879631_1970	CNRVC961017	Europe	Slovakia		Clinical	O1		ERR1879631	1970	SRA	Weill et al. Science 2017	NA	https://www.ncbi.nlm.nih.gov/sra/?term=ERR1879631	iLumina PE	SAMEA103907201	PRJEB19893	ERX1940156	256.9	submitted by Institut Pasteur
Europe_Slovakia_ERR1879632_1970	CNRVC961018	Europe	Slovakia		Clinical	O1		ERR1879632	1970	SRA	Weill et al. Science 2017	NA	https://www.ncbi.nlm.nih.gov/sra/?term=ERR1879632	iLumina PE	SAMEA103907202	PRJEB19893	ERX1940157	378.7	submitted by Institut Pasteur
Africa_Chad_ERR976401_1971	CNRVC930046	Africa	Chad		Clinical	O1		ERR976401	1971	SRA	Weill et al. Science 2017	NA	https://www.ncbi.nlm.nih.gov/sra/?term=ERR976401	iLumina PE	SAMEA3303408	PRJEB8764	ERX1053378	177.2	submitted by The Wellcome Trust Sanger Institute (SC)
Africa_Ghana_ERR976429_1971	CNRVC950223	Africa	Ghana		Clinical	O1		ERR976429	1971	SRA	Weill et al. Science 2017	NA	https://www.ncbi.nlm.nih.gov/sra/?term=ERR976429	iLumina PE	SAMEA3303471	PRJEB8764	ERX1053406	184.2	submitted by The Wellcome Trust Sanger Institute (SC)
Africa_Ghana_ERR976430_1971	CNRVC950224	Africa	Ghana		Clinical	O1		ERR976430	1971	SRA	Weill et al. Science 2017	NA	https://www.ncbi.nlm.nih.gov/sra/?term=ERR976430	iLumina PE	SAMEA3303473	PRJEB8764	ERX1053407	218.9	submitted by The Wellcome Trust Sanger Institute (SC)
Africa_Senegal_ERR976436_1971	CNRVC950345	Africa	Senegal		Clinical	O1		ERR976436	1971	SRA	Weill et al. Science 2017	NA	https://www.ncbi.nlm.nih.gov/sra/?term=ERR976436	iLumina PE	SAMEA3303484	PRJEB8764	ERX1053413	179.4	submitted by The Wellcome Trust Sanger Institute (SC)
Africa_Tunisia_ERR976454_1971	CNRVC950558	Africa	Tunisia		Clinical	O1		ERR976454	1971	SRA	Weill et al. Science 2017	NA	https://www.ncbi.nlm.nih.gov/sra/?term=ERR976454	iLumina PE	SAMEA3303523	PRJEB8764	ERX1053431	221.8	submitted by The Wellcome Trust Sanger Institute (SC)
Africa_Tunisia_ERR976455_1971	CNRVC950559	Africa	Tunisia		Clinical	O1		ERR976455	1971	SRA	Weill et al. Science 2017	NA	https://www.ncbi.nlm.nih.gov/sra/?term=ERR976455	iLumina PE	SAMEA3303535	PRJEB8764	ERX1053432	228.5	submitted by The Wellcome Trust Sanger Institute (SC)
Asia_Bangladesh_ERR025385_1971	A19	Asia	Bangladesh		Clinical	O1		ERR025385	1971	SRA	Mutreja et al. Nature 2011	NA	https://www.ncbi.nlm.nih.gov/sra/?term=ERR025385	iLumina PE	SAMEA889328	PRJEB2215	ERX2005281	235.1	The Wellcome Trust Sanger Institute (SC)
Asia_Myanmar_ERR1879559_1971	CNRVC930029	Asia	Myanmar		Clinical	O1		ERR1879559	1971	SRA	Weill et al. Science 2017	NA	https://www.ncbi.nlm.nih.gov/sra/?term=ERR1879559	iLumina PE	SAMEA103905527	PRJEB19893	ERX1940084	80.8	submitted by Institut Pasteur
Europe_France_ERR4175472_1971	CNRVC950546	Europe	France		Clinical	O1		ERR4175472	1971	SRA	Oprea et al.
Europe_Portugal_ERR976505_1971	CNRVC140134	Europe	Portugal		no data	O1		ERR976505	1971	SRA	Weill et al. Science 2017	NA	https://www.ncbi.nlm.nih.gov/sra/?term=ERR976505	iLumina PE	SAMEA3303425	PRJEB8764	ERX1053482	200.5	submitted by The Wellcome Trust Sanger Institute (SC)
Europe_Portugal_ERR976506_1971	CNRVC140135	Europe	Portugal		no data	O1		ERR976506	1971	SRA	Weill et al. Science 2017	NA	https://www.ncbi.nlm.nih.gov/sra/?term=ERR976506	iLumina PE	SAMEA3303427	PRJEB8764	ERX1053483	198	submitted by The Wellcome Trust Sanger Institute (SC)
Europe_Portugal_ERR976507_1971	CNRVC140136	Europe	Portugal		no data	O1		ERR976507	1971	SRA	Weill et al. Science 2017	NA	https://www.ncbi.nlm.nih.gov/sra/?term=ERR976507	iLumina PE	SAMEA3303430	PRJEB8764	ERX1053484	204.8	submitted by The Wellcome Trust Sanger Institute (SC)
Europe_Spain_ERR1880796_1971	RKI-ZBS2-CH8	Europe	Spain		Clinical	O1		ERR1880796	1971	SRA	Weill et al. Science 2017	NA	https://www.ncbi.nlm.nih.gov/sra/?term=ERR1880796	iLumina PE	SAMEA103910218	PRJEB19893	ERX1941293	425.6	submitted by Institut Pasteur
Europe_Spain_ERR4175471_1971	CNRVC950547	Europe	Spain		Clinical	O1		ERR4175471	1971	SRA	Oprea et al.
Africa_Angola_ERR1880793_1972	RKI-ZBS2-CH19	Africa	Angola		Clinical	O1		ERR1880793	1972	SRA	Weill et al. Science 2017	NA	https://www.ncbi.nlm.nih.gov/sra/?term=ERR1880793	iLumina PE	SAMEA103910215	PRJEB19893	ERX1941290	237.3	submitted by Institut Pasteur
Africa_Chad_ERR976415_1972	CNRVC950040	Africa	Chad		Clinical	O1		ERR976415	1972	SRA	Weill et al. Science 2017	NA	https://www.ncbi.nlm.nih.gov/sra/?term=ERR976415	iLumina PE	SAMEA3303441	PRJEB8764	ERX1053392	195.7	submitted by The Wellcome Trust Sanger Institute (SC)
Africa_Chad_ERR976416_1972	CNRVC950087	Africa	Chad		Clinical	O1		ERR976416	1972	SRA	Weill et al. Science 2017	NA	https://www.ncbi.nlm.nih.gov/sra/?term=ERR976416	iLumina PE	SAMEA3303444	PRJEB8764	ERX1053393	209.9	submitted by The Wellcome Trust Sanger Institute (SC)
Africa_Morocco_ERR976446_1972	CNRVC950466	Africa	Morocco		Clinical	O1		ERR976446	1972	SRA	Weill et al. Science 2017	NA	https://www.ncbi.nlm.nih.gov/sra/?term=ERR976446	iLumina PE	SAMEA3303506	PRJEB8764	ERX1053423	230.6	submitted by The Wellcome Trust Sanger Institute (SC)
Africa_Morocco_ERR976447_1972	CNRVC950468	Africa	Morocco		Clinical	O1		ERR976447	1972	SRA	Weill et al. Science 2017	NA	https://www.ncbi.nlm.nih.gov/sra/?term=ERR976447	iLumina PE	SAMEA3303507	PRJEB8764	ERX1053424	208.4	submitted by The Wellcome Trust Sanger Institute (SC)
Africa_Morocco_ERR976448_1972	CNRVC950476	Africa	Morocco		Clinical	O1		ERR976448	1972	SRA	Weill et al. Science 2017	NA	https://www.ncbi.nlm.nih.gov/sra/?term=ERR976448	iLumina PE	SAMEA3303510	PRJEB8764	ERX1053425	212.9	submitted by The Wellcome Trust Sanger Institute (SC)
Africa_Morocco_ERR976449_1972	CNRVC950487	Africa	Morocco		Clinical	O1		ERR976449	1972	SRA	Weill et al. Science 2017	NA	https://www.ncbi.nlm.nih.gov/sra/?term=ERR976449	iLumina PE	SAMEA3303511	PRJEB8764	ERX1053426	239.6	submitted by The Wellcome Trust Sanger Institute (SC)
Africa_Morocco_ERR976450_1972	CNRVC950498	Africa	Morocco		Clinical	O1		ERR976450	1972	SRA	Weill et al. Science 2017	NA	https://www.ncbi.nlm.nih.gov/sra/?term=ERR976450	iLumina PE	SAMEA3303513	PRJEB8764	ERX1053427	223.4	submitted by The Wellcome Trust Sanger Institute (SC)
Africa_Senegal_ERR976435_1972	CNRVC950343	Africa	Senegal		Clinical	O1		ERR976435	1972	SRA	Weill et al. Science 2017	NA	https://www.ncbi.nlm.nih.gov/sra/?term=ERR976435	iLumina PE	SAMEA3303482	PRJEB8764	ERX1053412	196.8	submitted by The Wellcome Trust Sanger Institute (SC)
Africa_Togo_ERR4175479_1972	CNRVC950518	Africa	Togo		Clinical	O1		ERR4175479	1972	SRA	Oprea et al.
Africa_Togo_ERR4175480_1972	CNRVC950514	Africa	Togo		Clinical	O1		ERR4175480	1972	SRA	Oprea et al.
Asia_Myanmar_ERR1879587_1972	CNRVC950641	Asia	Myanmar		Clinical	O1		ERR1879587	1972	SRA	Weill et al. Science 2017	NA	https://www.ncbi.nlm.nih.gov/sra/?term=ERR1879587	iLumina PE	SAMEA103905942	PRJEB19893	ERX1940112	407.2	submitted by Institut Pasteur
Africa_CotedIvoire_ERR976425_1973	CNRVC950182	Africa	Coted_Ivoire		Clinical	O1		ERR976425	1973	SRA	Weill et al. Science 2017	NA	https://www.ncbi.nlm.nih.gov/sra/?term=ERR976425	iLumina PE	SAMEA3303463	PRJEB8764	ERX1053402	210.8	submitted by The Wellcome Trust Sanger Institute (SC)
Africa_CotedIvoire_ERR976426_1973	CNRVC950189	Africa	Coted_Ivoire		Clinical	O1		ERR976426	1973	SRA	Weill et al. Science 2017	NA	https://www.ncbi.nlm.nih.gov/sra/?term=ERR976426	iLumina PE	SAMEA3303465	PRJEB8764	ERX1053403	191.2	submitted by The Wellcome Trust Sanger Institute (SC)
Africa_CotedIvoire_ERR976427_1973	CNRVC950191	Africa	Coted_Ivoire		Clinical	O1		ERR976427	1973	SRA	Weill et al. Science 2017	NA	https://www.ncbi.nlm.nih.gov/sra/?term=ERR976427	iLumina PE	SAMEA3303467	PRJEB8764	ERX1053404	176.9	submitted by The Wellcome Trust Sanger Institute (SC)
Africa_Senegal_ERR976433_1973	CNRVC950253	Africa	Senegal		Clinical	O1		ERR976433	1973	SRA	Weill et al. Science 2017	NA	https://www.ncbi.nlm.nih.gov/sra/?term=ERR976433	iLumina PE	SAMEA3303478	PRJEB8764	ERX1053410	233.3	submitted by The Wellcome Trust Sanger Institute (SC)
Africa_Tunisia_ERR1879436_1973	CNRVC150228	Africa	Tunisia		Clinical	O1		ERR1879436	1973	SRA	Weill et al. Science 2017	NA	https://www.ncbi.nlm.nih.gov/sra/?term=ERR1879436	iLumina PE	SAMEA103905098	PRJEB19893	ERX1939961	75.6	submitted by Institut Pasteur
Africa_Tunisia_ERR4175470_1973	CNRVC950556	Africa	Tunisia		Clinical	O1		ERR4175470	1973	SRA	Oprea et al.
Asia_China_ERR579051_1973	3024	Asia	China		Clinical	O1		ERR579051	1973	SRA	Didelot et al. PLoS Genetics 2015	NA	https://www.ncbi.nlm.nih.gov/sra/?term=ERR579051	iLumina PE	SAMEA2698307	PRJEB6837	ERX537227	287.7	submitted by National Institute for Communicable Disease Control and Prevention (ICDC)
Asia_India_ERR018186_1973	GP60	Asia	India		Clinical	O1		ERR018186	1973	SRA	Mutreja et al. Nature 2011	NA	https://www.ncbi.nlm.nih.gov/sra/?term=ERR018186	iLumina PE	SAMEA889201	PRJEB2215	ERX2008972	98.4	The Wellcome Trust Sanger Institute (SC)
Asia_Malaysia_ERR1879580_1973	CNRVC950100	Asia	Malaysia		Clinical	O1		ERR1879580	1973	SRA	Weill et al. Science 2017	NA	https://www.ncbi.nlm.nih.gov/sra/?term=ERR1879580	iLumina PE	SAMEA103905935	PRJEB19893	ERX1940105	366.1	submitted by Institut Pasteur
Asia_Philippines_ERR1879584_1973	CNRVC950218	Asia	Philippines		Clinical	O1		ERR1879584	1973	SRA	Weill et al. Science 2017	NA	https://www.ncbi.nlm.nih.gov/sra/?term=ERR1879584	iLumina PE	SAMEA103905939	PRJEB19893	ERX1940109	363.3	submitted by Institut Pasteur
Europe_Italy_ERR1879541_1973	CNRVC150244	Europe	Italy		Clinical	O1		ERR1879541	1973	SRA	Weill et al. Science 2017	NA	https://www.ncbi.nlm.nih.gov/sra/?term=ERR1879541	iLumina PE	SAMEA103905203	PRJEB19893	ERX1940066	238.9	submitted by Institut Pasteur
Europe_Italy_ERR4175484_1973	CNRVC950248	Europe	Italy		Clinical	O1		ERR4175484	1973	SRA	Oprea et al.
Africa_Algeria_ERR976444_1974	CNRVC950418	Africa	Algeria		Clinical	O1		ERR976444	1974	SRA	Weill et al. Science 2017	NA	https://www.ncbi.nlm.nih.gov/sra/?term=ERR976444	iLumina PE	SAMEA3303501	PRJEB8764	ERX1053421	169.9	submitted by The Wellcome Trust Sanger Institute (SC)
Africa_BurkinaFaso_ERR976418_1974	CNRVC950105	Africa	Burkina_Faso		Clinical	O1		ERR976418	1974	SRA	Weill et al. Science 2017	NA	https://www.ncbi.nlm.nih.gov/sra/?term=ERR976418	iLumina PE	SAMEA3303448	PRJEB8764	ERX1053395	201.4	submitted by The Wellcome Trust Sanger Institute (SC)
Africa_BurkinaFaso_ERR976419_1974	CNRVC950106	Africa	Burkina_Faso		Clinical	O1		ERR976419	1974	SRA	Weill et al. Science 2017	NA	https://www.ncbi.nlm.nih.gov/sra/?term=ERR976419	iLumina PE	SAMEA3303450	PRJEB8764	ERX1053396	217.4	submitted by The Wellcome Trust Sanger Institute (SC)
Africa_BurkinaFaso_ERR976442_1974	CNRVC950396	Africa	Burkina_Faso		Clinical	O1		ERR976442	1974	SRA	Weill et al. Science 2017	NA	https://www.ncbi.nlm.nih.gov/sra/?term=ERR976442	iLumina PE	SAMEA3303496	PRJEB8764	ERX1053419	196.9	submitted by The Wellcome Trust Sanger Institute (SC)
Africa_BurkinaFaso_ERR976443_1974	CNRVC950405	Africa	Burkina_Faso		Clinical	O1		ERR976443	1974	SRA	Weill et al. Science 2017	NA	https://www.ncbi.nlm.nih.gov/sra/?term=ERR976443	iLumina PE	SAMEA3303499	PRJEB8764	ERX1053420	204.3	submitted by The Wellcome Trust Sanger Institute (SC)
Africa_Morocco_ERR976445_1974	CNRVC950431	Africa	Morocco		Clinical	O1		ERR976445	1974	SRA	Weill et al. Science 2017	NA	https://www.ncbi.nlm.nih.gov/sra/?term=ERR976445	iLumina PE	SAMEA3303503	PRJEB8764	ERX1053422	165.8	submitted by The Wellcome Trust Sanger Institute (SC)
Africa_Senegal_ERR1879586_1974	CNRVC950340	Africa	Senegal		Clinical	O1		ERR1879586	1974	SRA	Weill et al. Science 2017	NA	https://www.ncbi.nlm.nih.gov/sra/?term=ERR1879586	iLumina PE	SAMEA103905941	PRJEB19893	ERX1940111	409	submitted by Institut Pasteur
Africa_Senegal_ERR976434_1974	CNRVC950326	Africa	Senegal		Clinical	O1		ERR976434	1974	SRA	Weill et al. Science 2017	NA	https://www.ncbi.nlm.nih.gov/sra/?term=ERR976434	iLumina PE	SAMEA3303480	PRJEB8764	ERX1053411	196.9	submitted by The Wellcome Trust Sanger Institute (SC)
Africa_Tunisia_ERR976441_1974	CNRVC950376	Africa	Tunisia		Clinical	O1		ERR976441	1974	SRA	Weill et al. Science 2017	NA	https://www.ncbi.nlm.nih.gov/sra/?term=ERR976441	iLumina PE	SAMEA3303494	PRJEB8764	ERX1053418	232.7	submitted by The Wellcome Trust Sanger Institute (SC)
Asia_China_ERR579050_1974	3075	Asia	China		Clinical	O1		ERR579050	1974	SRA	Didelot et al. PLoS Genetics 2015	NA	https://www.ncbi.nlm.nih.gov/sra/?term=ERR579050	iLumina PE	SAMEA2698306	PRJEB6838	ERX537226	287	submitted by National Institute for Communicable Disease Control and Prevention (ICDC)
Europe_Italy_ERR1879585_1974	CNRVC950250	Europe	Italy		Clinical	O1		ERR1879585	1974	SRA	Weill et al. Science 2017	NA	https://www.ncbi.nlm.nih.gov/sra/?term=ERR1879585	iLumina PE	SAMEA103905940	PRJEB19893	ERX1940110	448.5	submitted by Institut Pasteur
Europe_Portugal_ERR4175474_1974	CNRVC950532	Europe	Portugal		Clinical	O1		ERR4175474	1974	SRA	Oprea et al.
Europe_Portugal_ERR4175476_1974	CNRVC950522	Europe	Portugal		Clinical	O1		ERR4175476	1974	SRA	Oprea et al.
Europe_Portugal_ERR4175481_1974	CNRVC950425	Europe	Portugal		Clinical	O1		ERR4175481	1974	SRA	Oprea et al.
Europe_Portugal_ERR4175482_1974	CNRVC950419	Europe	Portugal		Clinical	O1		ERR4175482	1974	SRA	Oprea et al.
Europe_Portugal_ERR4175483_1974	CNRVC950412	Europe	Portugal		Clinical	O1		ERR4175483	1974	SRA	Oprea et al.
Europe_Portugal_ERR976508_1974	CNRVC140137	Europe	Portugal		no data	O1		ERR976508	1974	SRA	Weill et al. Science 2017	NA	https://www.ncbi.nlm.nih.gov/sra/?term=ERR976508	iLumina PE	SAMEA3303432	PRJEB8764	ERX1053482	250.9	submitted by The Wellcome Trust Sanger Institute (SC)
Europe_Portugal_ERR976510_1974	CNRVC140139	Europe	Portugal		no data	O1		ERR976510	1974	SRA	Weill et al. Science 2017	NA	https://www.ncbi.nlm.nih.gov/sra/?term=ERR976510	iLumina PE	SAMEA3303437	PRJEB8764	ERX1053487	221.7	submitted by The Wellcome Trust Sanger Institute (SC)
Europe_Ukraine_ERR1878614_1974	CNRVC150132	Europe	Ukraine		Clinical	O1		ERR1878614	1974	SRA	Weill et al. Science 2017	NA	https://www.ncbi.nlm.nih.gov/sra/?term=ERR1878614	iLumina PE	SAMEA103900865	PRJEB19893	ERX1939139	279	submitted by Institut Pasteur
Africa_Algeria_ERR4175473_1975	CNRVC950534	Africa	Algeria		Clinical	O1		ERR4175473	1975	SRA	Oprea et al.
Africa_Algeria_ERR4175477_1975	CNRVC950521	Africa	Algeria		Clinical	O1		ERR4175477	1975	SRA	Oprea et al.
Africa_Algeria_ERR4175478_1975	CNRVC950520	Africa	Algeria		Clinical	O1		ERR4175478	1975	SRA	Oprea et al.
Africa_Algeria_ERR976406_1975	CNRVC930166	Africa	Algeria		Clinical	O1		ERR976406	1975	SRA	Weill et al. Science 2017	NA	https://www.ncbi.nlm.nih.gov/sra/?term=ERR976406	iLumina PE	SAMEA3303424	PRJEB8764	ERX1053383	220.7	submitted by The Wellcome Trust Sanger Institute (SC)
Africa_Comoros_ERR976451_1975	CNRVC950535	Africa	Comoros		Clinical	O1		ERR976451	1975	SRA	Weill et al. Science 2017	NA	https://www.ncbi.nlm.nih.gov/sra/?term=ERR976451	iLumina PE	SAMEA3303516	PRJEB8764	ERX1053428	213.7	submitted by The Wellcome Trust Sanger Institute (SC)
Africa_Comoros_ERR976452_1975	CNRVC950540	Africa	Comoros		Clinical	O1		ERR976452	1975	SRA	Weill et al. Science 2017	NA	https://www.ncbi.nlm.nih.gov/sra/?term=ERR976452	iLumina PE	SAMEA3303518	PRJEB8764	ERX1053429	212.8	submitted by The Wellcome Trust Sanger Institute (SC)
Africa_Comoros_ERR976453_1975	CNRVC950543	Africa	Comoros		Clinical	O1		ERR976453	1975	SRA	Weill et al. Science 2017	NA	https://www.ncbi.nlm.nih.gov/sra/?term=ERR976453	iLumina PE	SAMEA3303520	PRJEB8764	ERX1053430	190.8	submitted by The Wellcome Trust Sanger Institute (SC)
Africa_Togo_ERR1880815_1975	THSTI_GP106bis	Africa	Togo		Clinical	O1		ERR1880815	1975	SRA	Weill et al. Science 2017	NA	https://www.ncbi.nlm.nih.gov/sra/?term=ERR1880815	iLumina PE	SAMEA103910237	PRJEB19893	ERX1941312	580.3	submitted by Institut Pasteur
Asia_Bangladesh-N16961_SRR5057122_1975	N16961	Asia	Bangladesh-N16961		Clinical	O1		SRR5057122	1975	SRA	?	NA	https://www.ncbi.nlm.nih.gov/sra/?term=SRS1820559	iLumina PE	SAMN06033618	PRJNA352220	SRX2377877	5700	no data
Asia_SaudiArabia_ERR4175475_1975	CNRVC950525	Asia	Saudi_Arabia		Clinical	O1		ERR4175475	1975	SRA	Oprea et al.
Asia_China_EL489_1975	EL489	Asia	China		Clinical	O1	Ogawa	NA	1975	VibrioWatch / Genbank	NA	31771974	NA	Assembly	NA	NA	NA	NA	NA
Asia_Turkey_ERR1879390_1976	CNRVC150216	Asia	Turkey		Clinical	O1		ERR1879390	1976	SRA	Weill et al. Science 2017	NA	https://www.ncbi.nlm.nih.gov/sra/?term=ERR1879390	iLumina PE	SAMEA103905035	PRJEB19893	ERX1939915	201.6	submitted by Institut Pasteur
Asia_China_ERR579049_1977	3270	Asia	China		Clinical	O1		ERR579049	1977	SRA	Didelot et al. PLoS Genetics 2015	NA	https://www.ncbi.nlm.nih.gov/sra/?term=ERR579049	iLumina PE	SAMEA2698305	PRJEB6839	ERX537225	281.6	submitted by National Institute for Communicable Disease Control and Prevention (ICDC)
Asia_India_ERR025384_1977	A18	Asia	India		Clinical	O1		ERR025384	1977	SRA	Mutreja et al. Nature 2011	NA	https://www.ncbi.nlm.nih.gov/sra/?term=ERR025384	iLumina PE	SAMEA889329	PRJEB2215	ERX2005280	182.7	The Wellcome Trust Sanger Institute (SC)
Europe_Romania_ERR4175602_1977	CNRVC170109	Europe	Romania		Clinical	O1		ERR4175602	1977	SRA	Oprea et al.
Asia_China_EL922_1977	EL922	Asia	China		Clinical	O1	Ogawa	NA	1977	VibrioWatch / Genbank	NA	31771974	NA	Assembly	NA	NA	NA	NA	NA
Asia_China_ERR577143_1978	3289	Asia	China		Clinical	O1		ERR577143	1978	SRA	Didelot et al. PLoS Genetics 2015	NA	https://www.ncbi.nlm.nih.gov/sra/?term=ERR577143	iLumina PE	SAMEA2696335	PRJEB6840	ERX535546	284.5	submitted by National Institute for Communicable Disease Control and Prevention (ICDC)
Asia_China_ERR579074_1978	ERS526214	Asia	China		Clinical	O1		ERR579074	1978	SRA	Didelot et al. PLoS Genetics 2015	NA	https://www.ncbi.nlm.nih.gov/sra/?term=ERR579074	iLumina PE	SAMEA2698337	PRJEB6813	ERX537250	286.9	submitted by National Institute for Communicable Disease Control and Prevention (ICDC)
Asia_China_ERR579087_1978	132-CN	Asia	China		Clinical	O1		ERR579087	1978	SRA	Didelot et al. PLoS Genetics 2015	NA	https://www.ncbi.nlm.nih.gov/sra/?term=ERR579087	iLumina PE	SAMEA2698350	PRJEB6798	ERX537263	276.2	submitted by National Institute for Communicable Disease Control and Prevention (ICDC)
Asia_Malaysia_ERR018193_1978	GP140	Asia	Malaysia		Clinical	O1		ERR018193	1978	SRA	Mutreja et al. Nature 2011	NA	https://www.ncbi.nlm.nih.gov/sra/?term=ERR018193	iLumina PE	SAMEA889169	PRJEB2215	ERX2008968	56.6	The Wellcome Trust Sanger Institute (SC)
Asia_China_EL1192_1978	EL1192	Asia	China		Clinical	O1	Ogawa	NA	1978	VibrioWatch / Genbank	NA	31771974	NA	Assembly	NA	NA	NA	NA	NA
Asia_Bangladesh_ERR025383_1979	A10	Asia	Bangladesh		Clinical	O1		ERR025383	1979	SRA	Mutreja et al. Nature 2011	NA	https://www.ncbi.nlm.nih.gov/sra/?term=ERR025383	iLumina PE	SAMEA889335	PRJEB2215	ERX2005279	215.3	The Wellcome Trust Sanger Institute (SC)
Asia_Bangladesh_ERR025386_1979	A22	Asia	Bangladesh		Clinical	O1		ERR025386	1979	SRA	Mutreja et al. Nature 2011	NA	https://www.ncbi.nlm.nih.gov/sra/?term=ERR025386	iLumina PE	SAMEA889372	PRJEB2215	ERX2005282	238.1	The Wellcome Trust Sanger Institute (SC)
Asia_China_ERR577142_1979	3304	Asia	China		Clinical	O1		ERR577142	1979	SRA	Didelot et al. PLoS Genetics 2015	NA	https://www.ncbi.nlm.nih.gov/sra/?term=ERR577142	iLumina PE	SAMEA2696306	PRJEB6841	ERX535545	267	submitted by National Institute for Communicable Disease Control and Prevention (ICDC)
Asia_China_ERR579062_1979	2833	Asia	China		Clinical	O1		ERR579062	1979	SRA	Didelot et al. PLoS Genetics 2015	NA	https://www.ncbi.nlm.nih.gov/sra/?term=ERR579062	iLumina PE	SAMEA2698325	PRJEB6826	ERX537238	288.2	submitted by National Institute for Communicable Disease Control and Prevention (ICDC)
Asia_China_ERR579083_1979	1551-CN	Asia	China		Clinical	O1		ERR579083	1979	SRA	Didelot et al. PLoS Genetics 2015	NA	https://www.ncbi.nlm.nih.gov/sra/?term=ERR579083	iLumina PE	SAMEA2698346	PRJEB6802	ERX537259	278.9	submitted by National Institute for Communicable Disease Control and Prevention (ICDC)
Asia_India_ERR018188_1979	GP152	Asia	India		Clinical	O1		ERR018188	1979	SRA	Mutreja et al. Nature 2011	NA	https://www.ncbi.nlm.nih.gov/sra/?term=ERR018188	iLumina PE	SAMEA889174	PRJEB2215	ERX2008963	191.6	The Wellcome Trust Sanger Institute (SC)
Asia_China_EL1344_1979	EL1344	Asia	China		Clinical	O1	Ogawa	NA	1979	VibrioWatch / Genbank	NA	31771974	NA	Assembly	NA	NA	NA	NA	NA
Asia_China_EL1358_1979	EL1358	Asia	China		Environmental	O1	Ogawa	NA	1979	VibrioWatch / Genbank	NA	31771974	NA	Assembly	NA	NA	NA	NA	NA
Asia_China_EL1409_1979	EL1409	Asia	China		Clinical	O1	Inaba	NA	1979	VibrioWatch / Genbank	NA	31771974	NA	Assembly	NA	NA	NA	NA	NA
Africa_SouthAfrica_ERR1880786_1980	NICD_69147	Africa	South_Africa		Clinical	O1	Inaba	ERR1880786	1980	SRA	Weill et al. Science 2017	NA	https://www.ncbi.nlm.nih.gov/sra/?term=ERR1880786	iLumina PE	SAMEA103910208	PRJEB19893	ERX1941283	55.2	submitted by Institut Pasteur
Africa_SouthAfrica_ERR1880791_1980	NICD_69173	Africa	South_Africa		Clinical	O1	Inaba	ERR1880791	1980	SRA	Weill et al. Science 2017	NA	https://www.ncbi.nlm.nih.gov/sra/?term=ERR1880791	iLumina PE	SAMEA103910213	PRJEB19893	ERX1941288	127.5	submitted by Institut Pasteur
Africa_SouthAfrica_ERR1880792_1980	NICD_69175	Africa	South_Africa		Clinical	O1	Inaba	ERR1880792	1980	SRA	Weill et al. Science 2017	NA	https://www.ncbi.nlm.nih.gov/sra/?term=ERR1880792	iLumina PE	SAMEA103910214	PRJEB19893	ERX1941289	104.5	submitted by Institut Pasteur
Asia_China_ERR577141_1980	3497	Asia	China		Clinical	O1		ERR577141	1980	SRA	Didelot et al. PLoS Genetics 2015	NA	https://www.ncbi.nlm.nih.gov/sra/?term=ERR577141	iLumina PE	SAMEA2696281	PRJEB6842	ERX535544	269.4	submitted by National Institute for Communicable Disease Control and Prevention (ICDC)
Asia_China_ERR579072_1980	FJ80004	Asia	China		Clinical	O1		ERR579072	1980	SRA	Didelot et al. PLoS Genetics 2015	NA	https://www.ncbi.nlm.nih.gov/sra/?term=ERR579072	iLumina PE	SAMEA2698335	PRJEB6816	ERX537248	286.7	submitted by National Institute for Communicable Disease Control and Prevention (ICDC)
Asia_India_ERR018189_1980	PRL5	Asia	India		Clinical	O1		ERR018189	1980	SRA	Mutreja et al. Nature 2011	NA	https://www.ncbi.nlm.nih.gov/sra/?term=ERR018189	iLumina PE	SAMEA889173	PRJEB2215	ERX2008964	189.6	The Wellcome Trust Sanger Institute (SC)
Asia_India_ERR1880816_1980	THSTI_GP160bis	Asia	India		Clinical	O1		ERR1880816	1980	SRA	Weill et al. Science 2017	NA	https://www.ncbi.nlm.nih.gov/sra/?term=ERR1880816	iLumina PE	SAMEA103910238	PRJEB19893	ERX1941313	504.8	submitted by Institut Pasteur
Asia_Turkey_ERR1880797_1980	RKI-ZBS2-CH99	Asia	Turkey		Clinical	O1		ERR1880797	1980	SRA	Weill et al. Science 2017	NA	https://www.ncbi.nlm.nih.gov/sra/?term=ERR1880797	iLumina PE	SAMEA103910219	PRJEB19893	ERX1941294	434.1	submitted by Institut Pasteur
Asia_China_EL1605_1980	EL1605	Asia	China		Clinical	O1	Ogawa	NA	1980	VibrioWatch / Genbank	NA	31771974	NA	Assembly	NA	NA	NA	NA	NA
Africa_Kenya_SRR6027628_1981	A59	Africa	Kenya		Clinical	O1		SRR6027628	1981	SRA	?	NA	https://www.ncbi.nlm.nih.gov/sra/?term=SRS2507683	iLumina PE	SAMN07632671	PRJNA395627	SRX3178184	208.5	no data
Africa_Kenya_SRR6027629_1981	A13	Africa	Kenya		Clinical	O1		SRR6027629	1981	SRA	?	NA	https://www.ncbi.nlm.nih.gov/sra/?term=SRS2507682	iLumina PE	SAMN07632666	PRJNA395627	SRX3178183	222.9	no data
Africa_Kenya_SRR6027630_1981	A8	Africa	Kenya		Clinical	O1		SRR6027630	1981	SRA	?	NA	https://www.ncbi.nlm.nih.gov/sra/?term=SRS2507681	iLumina PE	SAMN07632673	PRJNA395627	SRX3178182	226.5	no data
Africa_Kenya_SRR6027631_1981	A6	Africa	Kenya		Clinical	O1		SRR6027631	1981	SRA	?	NA	https://www.ncbi.nlm.nih.gov/sra/?term=SRS2507680	iLumina PE	SAMN07632672	PRJNA395627	SRX3178181	197.1	no data
Africa_Kenya_SRR6027632_1981	A11	Africa	Kenya		Clinical	O1		SRR6027632	1981	SRA	?	NA	https://www.ncbi.nlm.nih.gov/sra/?term=SRS2507679	iLumina PE	SAMN07632665	PRJNA395627	SRX3178180	235.4	no data
Africa_Kenya_SRR6027633_1981	A9	Africa	Kenya		Clinical	O1		SRR6027633	1981	SRA	?	NA	https://www.ncbi.nlm.nih.gov/sra/?term=SRS2507678	iLumina PE	SAMN07632674	PRJNA395627	SRX3178179	203	no data
Africa_Kenya_SRR6027634_1981	A2	Africa	Kenya		Clinical	O1		SRR6027634	1981	SRA	?	NA	https://www.ncbi.nlm.nih.gov/sra/?term=SRS2507676	iLumina PE	SAMN07632668	PRJNA395627	SRX3178178	272.9	no data
Africa_Kenya_SRR6027635_1981	A1	Africa	Kenya		Clinical	O1		SRR6027635	1981	SRA	?	NA	https://www.ncbi.nlm.nih.gov/sra/?term=SRS2507677	iLumina PE	SAMN07632664	PRJNA395627	SRX3178177	219.2	no data
Africa_Kenya_SRR6027636_1981	A4	Africa	Kenya		Clinical	O1		SRR6027636	1981	SRA	?	NA	https://www.ncbi.nlm.nih.gov/sra/?term=SRS2507674	iLumina PE	SAMN07632670	PRJNA395627	SRX3178176	215	no data
Africa_Kenya_SRR6027637_1981	A3	Africa	Kenya		Clinical	O1		SRR6027637	1981	SRA	?	NA	https://www.ncbi.nlm.nih.gov/sra/?term=SRS2507673	iLumina PE	SAMN07632669	PRJNA395627	SRX3178175	200.1	no data
Asia_China_ERR577140_1981	3538	Asia	China		Clinical	O1		ERR577140	1981	SRA	Didelot et al. PLoS Genetics 2015	NA	https://www.ncbi.nlm.nih.gov/sra/?term=ERR577140	iLumina PE	SAMEA2696280	PRJEB6843	ERX535543	273.4	submitted by National Institute for Communicable Disease Control and Prevention (ICDC)
Asia_China_ERR579065_1981	2752	Asia	China		Clinical	O1		ERR579065	1981	SRA	Didelot et al. PLoS Genetics 2015	NA	https://www.ncbi.nlm.nih.gov/sra/?term=ERR579065	iLumina PE	SAMEA2698328	PRJEB6823	ERX537241	275.2	submitted by National Institute for Communicable Disease Control and Prevention (ICDC)
Asia_SriLanka_ERR1879571_1981	CNRVC930174	Asia	Sri_Lanka		Clinical	O1		ERR1879571	1981	SRA	Weill et al. Science 2017	NA	https://www.ncbi.nlm.nih.gov/sra/?term=ERR1879571	iLumina PE	SAMEA103905539	PRJEB19893	ERX1940096	507.8	submitted by Institut Pasteur
Europe_Romania_ERR1879388_1981	CNRVC150214	Europe	Romania		Clinical	O1		ERR1879388	1981	SRA	Weill et al. Science 2017	NA	https://www.ncbi.nlm.nih.gov/sra/?term=ERR1879388	iLumina PE	SAMEA103905033	PRJEB19893	ERX1939913	252	submitted by Institut Pasteur
Europe_Romania_ERR4175601_1981	CNRVC170111	Europe	Romania		Clinical	O1		ERR4175601	1981	SRA	Oprea et al.
Europe_Romania_ERR4175603_1981	CNRVC170108	Europe	Romania		Clinical	O1		ERR4175603	1981	SRA	Oprea et al.
Asia_China_EL1824_1981	EL1824	Asia	China		Clinical	O1	Inaba	NA	1981	VibrioWatch / Genbank	NA	31771974	NA	Assembly	NA	NA	NA	NA	NA
Asia_China_EL1825_1981	EL1825	Asia	China		Clinical	O1	Inaba	NA	1981	VibrioWatch / Genbank	NA	31771974	NA	Assembly	NA	NA	NA	NA	NA
Asia_China_ERR577139_1982	3564	Asia	China		Clinical	O1		ERR577139	1982	SRA	Didelot et al. PLoS Genetics 2015	NA	https://www.ncbi.nlm.nih.gov/sra/?term=ERR577139	iLumina PE	SAMEA2696279	PRJEB6844	ERX535542	285.2	submitted by National Institute for Communicable Disease Control and Prevention (ICDC)
Asia_China_EL1848_1982	EL1848	Asia	China		Clinical	O1	Inaba	NA	1982	VibrioWatch / Genbank	NA	31771974	NA	Assembly	NA	NA	NA	NA	NA
Africa_Kenya_SRR6027710_1983	K23	Africa	Kenya		Clinical	O1		SRR6027710	1983	SRA	?	NA	https://www.ncbi.nlm.nih.gov/sra/?term=SRS2507601	iLumina PE	SAMN07632699	PRJNA395627	SRX3178102	217.6	no data
Asia_Bangladesh_SRR6027658_1983	BT22	Asia	Bangladesh		Clinical	O1		SRR6027658	1983	SRA	?	NA	https://www.ncbi.nlm.nih.gov/sra/?term=SRS2507653	iLumina PE	SAMN07632690	PRJNA395627	SRX3178154	193.5	no data
Asia_Bangladesh_SRR6027662_1983	BT6	Asia	Bangladesh		Clinical	O1		SRR6027662	1983	SRA	?	NA	https://www.ncbi.nlm.nih.gov/sra/?term=SRS2507649	iLumina PE	SAMN07632691	PRJNA395627	SRX3178150	175.5	no data
Asia_China_ERR576995_1983	3626	Asia	China		Clinical	O1		ERR576995	1983	SRA	Didelot et al. PLoS Genetics 2015	NA	https://www.ncbi.nlm.nih.gov/sra/?term=ERR576995	iLumina PE	SAMEA2696145	PRJEB6846	ERX535401	287.2	submitted by National Institute for Communicable Disease Control and Prevention (ICDC)
Asia_China_ERR576996_1983	3595	Asia	China		Clinical	O1		ERR576996	1983	SRA	Didelot et al. PLoS Genetics 2015	NA	https://www.ncbi.nlm.nih.gov/sra/?term=ERR576996	iLumina PE	SAMEA2696144	PRJEB6845	ERX535402	266.6	submitted by National Institute for Communicable Disease Control and Prevention (ICDC)
Asia_Vietnam_ERR1879551_1983	CNRVC920171	Asia	Vietnam		Clinical	O1		ERR1879551	1983	SRA	Weill et al. Science 2017	NA	https://www.ncbi.nlm.nih.gov/sra/?term=ERR1879551	iLumina PE	SAMEA103905213	PRJEB19893	ERX1940076	214.4	submitted by Institut Pasteur
Asia_China_EL2066_1983	EL2066	Asia	China		Clinical	O1	Inaba	NA	1983	VibrioWatch / Genbank	NA	31771974	NA	Assembly	NA	NA	NA	NA	NA
Africa_BurkinaFaso_ERR976479_1984	CNRVC980040	Africa	Burkina_Faso		Clinical	O1		ERR976479	1984	SRA	Weill et al. Science 2017	NA	https://www.ncbi.nlm.nih.gov/sra/?term=ERR976479	iLumina PE	SAMEA3303582	PRJEB8764	ERX1053456	191.9	submitted by The Wellcome Trust Sanger Institute (SC)
Africa_BurkinaFaso_ERR976485_1984	CNRVC980048	Africa	Burkina_Faso		Clinical	O1		ERR976485	1984	SRA	Weill et al. Science 2017	NA	https://www.ncbi.nlm.nih.gov/sra/?term=ERR976485	iLumina PE	SAMEA3303588	PRJEB8764	ERX1053462	191.7	submitted by The Wellcome Trust Sanger Institute (SC)
Africa_BurkinaFaso_ERR976486_1984	CNRVC980047	Africa	Burkina_Faso		Clinical	O1		ERR976486	1984	SRA	Weill et al. Science 2017	NA	https://www.ncbi.nlm.nih.gov/sra/?term=ERR976486	iLumina PE	SAMEA3303587	PRJEB8764	ERX1053463	209	submitted by The Wellcome Trust Sanger Institute (SC)
Africa_DemocraticRepublicoftheCongo_ERR976410_1984	CNRVC930170	Africa	Democratic_Republic_of_the_Congo		Clinical	O1		ERR976410	1984	SRA	Weill et al. Science 2017	NA	https://www.ncbi.nlm.nih.gov/sra/?term=ERR976410	iLumina PE	SAMEA3303431	PRJEB8764	ERX1053387	218.8	submitted by The Wellcome Trust Sanger Institute (SC)
Africa_Mali_ERR976480_1984	CNRVC980041	Africa	Mali		Clinical	O1		ERR976480	1984	SRA	Weill et al. Science 2017	NA	https://www.ncbi.nlm.nih.gov/sra/?term=ERR976480	iLumina PE	SAMEA3303583	PRJEB8764	ERX1053457	199.9	submitted by The Wellcome Trust Sanger Institute (SC)
Asia_China_ERR576988_1984	3633	Asia	China		Clinical	O1		ERR576988	1984	SRA	Didelot et al. PLoS Genetics 2015	NA	https://www.ncbi.nlm.nih.gov/sra/?term=ERR576988	iLumina PE	SAMEA2696138	PRJEB6847	ERX535392	268.9	submitted by National Institute for Communicable Disease Control and Prevention (ICDC)
Asia_China_ERR579088_1984	1283-CN	Asia	China		Clinical	O1		ERR579088	1984	SRA	Didelot et al. PLoS Genetics 2015	NA	https://www.ncbi.nlm.nih.gov/sra/?term=ERR579088	iLumina PE	SAMEA2698351	PRJEB6796	ERX537264	276.4	submitted by National Institute for Communicable Disease Control and Prevention (ICDC)
Asia_China_EL2092_1984	EL2092	Asia	China		Clinical	O1	Inaba	NA	1984	VibrioWatch / Genbank	NA	31771974	NA	Assembly	NA	NA	NA	NA	NA
Africa_DemocraticRepublicoftheCongo_ERR976487_1985	CNRVC980048	Africa	Democratic_Republic_of_the_Congo		Clinical	O1		ERR976487	1985	SRA	Weill et al. Science 2017	NA	https://www.ncbi.nlm.nih.gov/sra/?term=ERR976487	iLumina PE	SAMEA3303588	PRJEB8764	ERX1053464	189.7	submitted by The Wellcome Trust Sanger Institute (SC)
Africa_Djibouti_ERR976478_1985	CNRVC980039	Africa	Djibouti		Clinical	O1		ERR976478	1985	SRA	Weill et al. Science 2017	NA	https://www.ncbi.nlm.nih.gov/sra/?term=ERR976478	iLumina PE	SAMEA3303581	PRJEB8764	ERX1053455	213.9	submitted by The Wellcome Trust Sanger Institute (SC)
Africa_Djibouti_ERR976482_1985	CNRVC980044	Africa	Djibouti		Clinical	O1		ERR976482	1985	SRA	Weill et al. Science 2017	NA	https://www.ncbi.nlm.nih.gov/sra/?term=ERR976482	iLumina PE	SAMEA3303585	PRJEB8764	ERX1053459	198.2	submitted by The Wellcome Trust Sanger Institute (SC)
Africa_Ethiopia_ERR1879392_1985	CNRVC150218	Africa	Ethiopia		Clinical	O1		ERR1879392	1985	SRA	Weill et al. Science 2017	NA	https://www.ncbi.nlm.nih.gov/sra/?term=ERR1879392	iLumina PE	SAMEA103905037	PRJEB19893	ERX1939917	175.2	submitted by Institut Pasteur
Africa_Mali_ERR976481_1985	CNRVC980043	Africa	Mali		Clinical	O1		ERR976481	1985	SRA	Weill et al. Science 2017	NA	https://www.ncbi.nlm.nih.gov/sra/?term=ERR976481	iLumina PE	SAMEA3303584	PRJEB8764	ERX1053458	198.7	submitted by The Wellcome Trust Sanger Institute (SC)
Africa_Somalia_ERR1879536_1985	CNRVC150234	Africa	Somalia		Clinical	O1		ERR1879536	1985	SRA	Weill et al. Science 2017	NA	https://www.ncbi.nlm.nih.gov/sra/?term=ERR1879536	iLumina PE	SAMEA103905198	PRJEB19893	ERX1940061	279	submitted by Institut Pasteur
Africa_Somalia_ERR1879537_1985	CNRVC150236	Africa	Somalia		Clinical	O1		ERR1879537	1985	SRA	Weill et al. Science 2017	NA	https://www.ncbi.nlm.nih.gov/sra/?term=ERR1879537	iLumina PE	SAMEA103905199	PRJEB19893	ERX1940062	203.6	submitted by Institut Pasteur
Asia_China_ERR579919_1985	2578	Asia	China		Clinical	O1		ERR579919	1985	SRA	Didelot et al. PLoS Genetics 2015	NA	https://www.ncbi.nlm.nih.gov/sra/?term=ERR579919	iLumina PE	SAMEA2698334	PRJEB6817	ERX538093	176.6	submitted by National Institute for Communicable Disease Control and Prevention (ICDC)
Africa_Kenya_RC9_1985	RC9	Africa	Kenya		Clinical	O1	Ogawa	NA	1985	VibrioWatch / Genbank	NA	19720995	NA	Assembly	NA	NA	NA	NA	NA
Asia_China_EL2152_1985	EL2152	Asia	China		Clinical	O1	Inaba	NA	1985	VibrioWatch / Genbank	NA	31771974	NA	Assembly	NA	NA	NA	NA	NA
Africa_Algeria_ERR976409_1986	CNRVC930169	Africa	Algeria		Clinical	O1		ERR976409	1986	SRA	Weill et al. Science 2017	NA	https://www.ncbi.nlm.nih.gov/sra/?term=ERR976409	iLumina PE	SAMEA3303429	PRJEB8764	ERX1053386	221.6	submitted by The Wellcome Trust Sanger Institute (SC)
Africa_Algeria_ERR976412_1986	CNRVC930172	Africa	Algeria		Clinical	O1		ERR976412	1986	SRA	Weill et al. Science 2017	NA	https://www.ncbi.nlm.nih.gov/sra/?term=ERR976412	iLumina PE	SAMEA3303435	PRJEB8764	ERX1053389	193.8	submitted by The Wellcome Trust Sanger Institute (SC)
Africa_Mauritania_ERR576978_1986	863	Africa	Mauritania		Clinical	O1		ERR576978	1986	SRA	Didelot et al. PLoS Genetics 2015	NA	https://www.ncbi.nlm.nih.gov/sra/?term=ERR576978	iLumina PE	SAMEA2696128	PRJEB6864	ERX535384	268.1	submitted by National Institute for Communicable Disease Control and Prevention (ICDC)
Africa_SierraLeone_ERR976477_1986	CNRVC980038	Africa	Sierra_Leone		Clinical	O1		ERR976477	1986	SRA	Weill et al. Science 2017	NA	https://www.ncbi.nlm.nih.gov/sra/?term=ERR976477	iLumina PE	SAMEA3303580	PRJEB8764	ERX1053454	195.2	submitted by The Wellcome Trust Sanger Institute (SC)
Asia_Bangladesh_SRR6027682_1986	86B1	Asia	Bangladesh		Clinical	O1		SRR6027682	1986	SRA	?	NA	https://www.ncbi.nlm.nih.gov/sra/?term=SRS2507629	iLumina PE	SAMN07632654	PRJNA395627	SRX3178130	202.6	no data
Asia_Bangladesh_SRR6027683_1986	86B2	Asia	Bangladesh		Clinical	O1		SRR6027683	1986	SRA	?	NA	https://www.ncbi.nlm.nih.gov/sra/?term=SRS2507628	iLumina PE	SAMN07632655	PRJNA395627	SRX3178129	205.2	no data
Asia_Bangladesh_SRR6027686_1986	86B3	Asia	Bangladesh		Clinical	O1		SRR6027686	1986	SRA	?	NA	https://www.ncbi.nlm.nih.gov/sra/?term=SRS2507625	iLumina PE	SAMN07632656	PRJNA395627	SRX3178126	237.9	no data
Asia_Bangladesh_SRR6027687_1986	86B5	Asia	Bangladesh		Clinical	O1		SRR6027687	1986	SRA	?	NA	https://www.ncbi.nlm.nih.gov/sra/?term=SRS2507623	iLumina PE	SAMN07632657	PRJNA395627	SRX3178125	196.5	no data
Asia_China_ERR579067_1986	2710	Asia	China		Clinical	O1		ERR579067	1986	SRA	Didelot et al. PLoS Genetics 2015	NA	https://www.ncbi.nlm.nih.gov/sra/?term=ERR579067	iLumina PE	SAMEA2698330	PRJEB6821	ERX537243	274.5	submitted by National Institute for Communicable Disease Control and Prevention (ICDC)
Asia_China_EL2201_1986	EL2201	Asia	China		Clinical	O1	Inaba	NA	1986	VibrioWatch / Genbank	NA	31771974	NA	Assembly	NA	NA	NA	NA	NA
Africa_Algeria_ERR976395_1987	CNRVC920172	Africa	Algeria		Clinical	O1		ERR976395	1987	SRA	Weill et al. Science 2017	NA	https://www.ncbi.nlm.nih.gov/sra/?term=ERR976395	iLumina PE	SAMEA3303395	PRJEB8764	ERX1053372	199.7	submitted by The Wellcome Trust Sanger Institute (SC)
Asia_Bangladesh_ERR018176_1987	A397	Asia	Bangladesh		Clinical	O1		ERR018176	1987	SRA	Mutreja et al. Nature 2011	NA	https://www.ncbi.nlm.nih.gov/sra/?term=ERR018176	iLumina PE	SAMEA889214	PRJEB2215	ERX2008940	133.4	The Wellcome Trust Sanger Institute (SC)
Asia_Bangladesh_ERR018177_1987	A390	Asia	Bangladesh		Clinical	O1		ERR018177	1987	SRA	Mutreja et al. Nature 2011	NA	https://www.ncbi.nlm.nih.gov/sra/?term=ERR018177	iLumina PE	SAMEA889215	PRJEB2215	ERX2008941	103.8	The Wellcome Trust Sanger Institute (SC)
Asia_China_ERR579064_1987	2757	Asia	China		Clinical	O1		ERR579064	1987	SRA	Didelot et al. PLoS Genetics 2015	NA	https://www.ncbi.nlm.nih.gov/sra/?term=ERR579064	iLumina PE	SAMEA2698327	PRJEB6824	ERX537240	278.5	submitted by National Institute for Communicable Disease Control and Prevention (ICDC)
Europe_Romania_ERR1879431_1987	CNRVC150222	Europe	Romania		Clinical	O1		ERR1879431	1987	SRA	Weill et al. Science 2017	NA	https://www.ncbi.nlm.nih.gov/sra/?term=ERR1879431	iLumina PE	SAMEA103905093	PRJEB19893	ERX1939956	139.6	submitted by Institut Pasteur
Europe_Romania_ERR4175600_1987	CNRVC170112	Europe	Romania		Clinical	O1		ERR4175600	1987	SRA	Oprea et al.
Europe_Romania_ERR4175604_1987	CNRVC170107	Europe	Romania		Clinical	O1		ERR4175604	1987	SRA	Oprea et al.
Asia_China_EL2247_1987	EL2247	Asia	China		Clinical	O1	Inaba	NA	1987	VibrioWatch / Genbank	NA	31771974	NA	Assembly	NA	NA	NA	NA	NA
Africa_Angola_ERR976498_1988	CNRVC140127	Africa	Angola		Clinical	O1		ERR976498	1988	SRA	Weill et al. Science 2017	NA	https://www.ncbi.nlm.nih.gov/sra/?term=ERR976498	iLumina PE	SAMEA3303410	PRJEB8764	ERX1053475	193.8	submitted by The Wellcome Trust Sanger Institute (SC)
Africa_Angola_ERR976499_1988	CNRVC140128	Africa	Angola		Clinical	O1		ERR976499	1988	SRA	Weill et al. Science 2017	NA	https://www.ncbi.nlm.nih.gov/sra/?term=ERR976499	iLumina PE	SAMEA3303411	PRJEB8764	ERX1053476	214.8	submitted by The Wellcome Trust Sanger Institute (SC)
Africa_Angola_ERR976500_1988	CNRVC140129	Africa	Angola		Clinical	O1		ERR976500	1988	SRA	Weill et al. Science 2017	NA	https://www.ncbi.nlm.nih.gov/sra/?term=ERR976500	iLumina PE	SAMEA3303413	PRJEB8764	ERX1053477	246.1	submitted by The Wellcome Trust Sanger Institute (SC)
Africa_Angola_ERR976501_1988	CNRVC140130	Africa	Angola		Clinical	O1		ERR976501	1988	SRA	Weill et al. Science 2017	NA	https://www.ncbi.nlm.nih.gov/sra/?term=ERR976501	iLumina PE	SAMEA3303419	PRJEB8764	ERX1053478	207.5	submitted by The Wellcome Trust Sanger Institute (SC)
Africa_Angola_ERR976502_1988	CNRVC140131	Africa	Angola		Clinical	O1		ERR976502	1988	SRA	Weill et al. Science 2017	NA	https://www.ncbi.nlm.nih.gov/sra/?term=ERR976502	iLumina PE	SAMEA3303420	PRJEB8764	ERX1053479	225	submitted by The Wellcome Trust Sanger Institute (SC)
Africa_Angola_ERR976503_1988	CNRVC140132	Africa	Angola		Clinical	O1		ERR976503	1988	SRA	Weill et al. Science 2017	NA	https://www.ncbi.nlm.nih.gov/sra/?term=ERR976503	iLumina PE	SAMEA3303422	PRJEB8764	ERX1053480	221.2	submitted by The Wellcome Trust Sanger Institute (SC)
Africa_CotedIvoire_ERR1879384_1988	CNRVC150210	Africa	Coted_Ivoire		Clinical	O1		ERR1879384	1988	SRA	Weill et al. Science 2017	NA	https://www.ncbi.nlm.nih.gov/sra/?term=ERR1879384	iLumina PE	SAMEA103905029	PRJEB19893	ERX1939909	231.9	submitted by Institut Pasteur
Africa_CotedIvoire_ERR1879435_1988	CNRVC150227	Africa	Coted_Ivoire		Clinical	O1		ERR1879435	1988	SRA	Weill et al. Science 2017	NA	https://www.ncbi.nlm.nih.gov/sra/?term=ERR1879435	iLumina PE	SAMEA103905097	PRJEB19893	ERX1939960	142.1	submitted by Institut Pasteur
Africa_CotedIvoire_ERR1879535_1988	CNRVC150231	Africa	Coted_Ivoire		Clinical	O1		ERR1879535	1988	SRA	Weill et al. Science 2017	NA	https://www.ncbi.nlm.nih.gov/sra/?term=ERR1879535	iLumina PE	SAMEA103905197	PRJEB19893	ERX1940060	251.7	submitted by Institut Pasteur
Africa_CotedIvoire_ERR1879542_1988	CNRVC150245	Africa	Coted_Ivoire		Clinical	O1		ERR1879542	1988	SRA	Weill et al. Science 2017	NA	https://www.ncbi.nlm.nih.gov/sra/?term=ERR1879542	iLumina PE	SAMEA103905204	PRJEB19893	ERX1940067	354.7	submitted by Institut Pasteur
Africa_CotedIvoire_ERR976511_1988	CNRVC140140	Africa	Coted_Ivoire		Clinical	O1		ERR976511	1988	SRA	Weill et al. Science 2017	NA	https://www.ncbi.nlm.nih.gov/sra/?term=ERR976511	iLumina PE	SAMEA3303438	PRJEB8764	ERX1053488	214.4	submitted by The Wellcome Trust Sanger Institute (SC)
Africa_CotedIvoire_ERR976512_1988	CNRVC140141	Africa	Coted_Ivoire		Clinical	O1		ERR976512	1988	SRA	Weill et al. Science 2017	NA	https://www.ncbi.nlm.nih.gov/sra/?term=ERR976512	iLumina PE	SAMEA3303440	PRJEB8764	ERX1053489	221.1	submitted by The Wellcome Trust Sanger Institute (SC)
Africa_DemocraticRepublicoftheCongo_ERR976404_1988	CNRVC930163	Africa	Democratic_Republic_of_the_Congo		Clinical	O1		ERR976404	1988	SRA	Weill et al. Science 2017	NA	https://www.ncbi.nlm.nih.gov/sra/?term=ERR976404	iLumina PE	SAMEA3303418	PRJEB8764	ERX1053381	183.9	submitted by The Wellcome Trust Sanger Institute (SC)
Africa_DemocraticRepublicoftheCongo_ERR976484_1988	CNRVC980047	Africa	Democratic_Republic_of_the_Congo		Clinical	O1		ERR976484	1988	SRA	Weill et al. Science 2017	NA	https://www.ncbi.nlm.nih.gov/sra/?term=ERR976484	iLumina PE	SAMEA3303587	PRJEB8764	ERX1053461	218.5	submitted by The Wellcome Trust Sanger Institute (SC)
Africa_Rwanda_ERR976414_1988	CNRVC940051	Africa	Rwanda		Clinical	O1		ERR976414	1988	SRA	Weill et al. Science 2017	NA	https://www.ncbi.nlm.nih.gov/sra/?term=ERR976414	iLumina PE	SAMEA3303439	PRJEB8764	ERX1053391	233.1	submitted by The Wellcome Trust Sanger Institute (SC)
Asia_China_ERR576987_1988	3735	Asia	China		Clinical	O1		ERR576987	1988	SRA	Didelot et al. PLoS Genetics 2015	NA	https://www.ncbi.nlm.nih.gov/sra/?term=ERR576987	iLumina PE	SAMEA2696137	PRJEB6848	ERX535393	277.1	submitted by National Institute for Communicable Disease Control and Prevention (ICDC)
Asia_China_ERR579061_1988	2848	Asia	China		Clinical	O1		ERR579061	1988	SRA	Didelot et al. PLoS Genetics 2015	NA	https://www.ncbi.nlm.nih.gov/sra/?term=ERR579061	iLumina PE	SAMEA2698324	PRJEB6827	ERX537237	268	submitted by National Institute for Communicable Disease Control and Prevention (ICDC)
Asia_China_EL2266_1988	EL2266	Asia	China		Clinical	O1	Inaba	NA	1988	VibrioWatch / Genbank	NA	31771974	NA	Assembly	NA	NA	NA	NA	NA
Africa_Angola_ERR025381_1989	A5	Africa	Angola		Clinical	O1		ERR025381	1989	SRA	Mutreja et al. Nature 2011	NA	https://www.ncbi.nlm.nih.gov/sra/?term=ERR025381	iLumina PE	SAMEA889337	PRJEB2215	ERX2005277	220.4	The Wellcome Trust Sanger Institute (SC)
Africa_Malawi_ERR976394_1989	CNRVC920170	Africa	Malawi		Clinical	O1		ERR976394	1989	SRA	Weill et al. Science 2017	NA	https://www.ncbi.nlm.nih.gov/sra/?term=ERR976394	iLumina PE	SAMEA3303393	PRJEB8764	ERX1053371	187.1	submitted by The Wellcome Trust Sanger Institute (SC)
Africa_SaoTomeandPrincipe_ERR1879552_1989	CNRVC920176	Africa	Sao_Tome_and_Principe		Clinical	O1		ERR1879552	1989	SRA	Weill et al. Science 2017	NA	https://www.ncbi.nlm.nih.gov/sra/?term=ERR1879552	iLumina PE	SAMEA103905214	PRJEB19893	ERX1940077	250.6	submitted by Institut Pasteur
Africa_SaoTomeandPrincipe_ERR1880798_1989	Sao-Tome-21	Africa	Sao_Tome_and_Principe		Clinical	O1		ERR1880798	1989	SRA	Weill et al. Science 2017	NA	https://www.ncbi.nlm.nih.gov/sra/?term=ERR1880798	iLumina PE	SAMEA103910220	PRJEB19893	ERX1941295	391.6	submitted by Institut Pasteur
Asia_China_ERR579070_1989	2580	Asia	China		Clinical	O1		ERR579070	1989	SRA	Didelot et al. PLoS Genetics 2015	NA	https://www.ncbi.nlm.nih.gov/sra/?term=ERR579070	iLumina PE	SAMEA2698333	PRJEB6818	ERX537246	265.4	submitted by National Institute for Communicable Disease Control and Prevention (ICDC)
Asia_India_ERR018127_1989	V5	Asia	India		Clinical	O1		ERR018127	1989	SRA	Mutreja et al. Nature 2011	NA	https://www.ncbi.nlm.nih.gov/sra/?term=ERR018127	iLumina PE	SAMEA889204	PRJEB2215	ERX2008955	108.2	The Wellcome Trust Sanger Institute (SC)
Asia_India_ERR018153_1989	A131	Asia	India		Clinical	O1		ERR018153	1989	SRA	Mutreja et al. Nature 2011	NA	https://www.ncbi.nlm.nih.gov/sra/?term=ERR018153	iLumina PE	SAMEA889348	PRJEB2215	ERX2008991	70.9	The Wellcome Trust Sanger Institute (SC)
Asia_India_ERR018154_1989	A130	Asia	India		Clinical	O1		ERR018154	1989	SRA	Mutreja et al. Nature 2011	NA	https://www.ncbi.nlm.nih.gov/sra/?term=ERR018154	iLumina PE	SAMEA889345	PRJEB2215	ERX2008992	59.4	The Wellcome Trust Sanger Institute (SC)
Asia_India_ERR1880838_1989	THSTI_V12	Asia	India		Clinical	O1		ERR1880838	1989	SRA	Weill et al. Science 2017	NA	https://www.ncbi.nlm.nih.gov/sra/?term=ERR1880838	iLumina PE	SAMEA103910266	PRJEB19893	ERX1941335	199.3	submitted by Institut Pasteur
Asia_India_ERR1880842_1989	THSTI_V8	Asia	India		Clinical	O1		ERR1880842	1989	SRA	Weill et al. Science 2017	NA	https://www.ncbi.nlm.nih.gov/sra/?term=ERR1880842	iLumina PE	SAMEA103910270	PRJEB19893	ERX1941339	87.7	submitted by Institut Pasteur
Asia_Vietnam_ERR018169_1989	A241	Asia	Vietnam		Clinical	O1		ERR018169	1989	SRA	Mutreja et al. Nature 2011	NA	https://www.ncbi.nlm.nih.gov/sra/?term=ERR018169	iLumina PE	SAMEA889309	PRJEB2215	ERX2008982	164.1	The Wellcome Trust Sanger Institute (SC)
Asia_Vietnam_ERR018171_1989	A245	Asia	Vietnam		Clinical	O1		ERR018171	1989	SRA	Mutreja et al. Nature 2011	NA	https://www.ncbi.nlm.nih.gov/sra/?term=ERR018171	iLumina PE	SAMEA889277	PRJEB2215	ERX2008938	283.1	The Wellcome Trust Sanger Institute (SC)
Asia_China_EL2281_1989	EL2281	Asia	China		Clinical	O1	Inaba	NA	1989	VibrioWatch / Genbank	NA	31771974	NA	Assembly	NA	NA	NA	NA	NA
Asia_China_YN89004_1989	YN89004	Asia	China		Clinical	O1	Ogawa	NA	1989	VibrioWatch / Genbank	NA	27448952	NA	Assembly	NA	NA	NA	NA	NA
Africa_Algeria_ERR976476_1990	CNRVC970008	Africa	Algeria		Clinical	O1		ERR976476	1990	SRA	Weill et al. Science 2017	NA	https://www.ncbi.nlm.nih.gov/sra/?term=ERR976476	iLumina PE	SAMEA3303578	PRJEB8764	ERX1053453	217.6	submitted by The Wellcome Trust Sanger Institute (SC)
Africa_Angola_ERR976391_1990	CNRVC900105	Africa	Angola		Clinical	O1		ERR976391	1990	SRA	Weill et al. Science 2017	NA	https://www.ncbi.nlm.nih.gov/sra/?term=ERR976391	iLumina PE	SAMEA3303386	PRJEB8764	ERX1053368	171.1	submitted by The Wellcome Trust Sanger Institute (SC)
Africa_Angola_ERR976396_1990	CNRVC920194	Africa	Angola		Clinical	O1		ERR976396	1990	SRA	Weill et al. Science 2017	NA	https://www.ncbi.nlm.nih.gov/sra/?term=ERR976396	iLumina PE	SAMEA3303397	PRJEB8764	ERX1053373	184.5	submitted by The Wellcome Trust Sanger Institute (SC)
Africa_Guinea_ERR1879546_1990	CNRVC900108	Africa	Guinea		Clinical	O1		ERR1879546	1990	SRA	Weill et al. Science 2017	NA	https://www.ncbi.nlm.nih.gov/sra/?term=ERR1879546	iLumina PE	SAMEA103905208	PRJEB19893	ERX1940071	322.6	submitted by Institut Pasteur
Africa_Malawi_ERR976392_1990	CNRVC900117	Africa	Malawi		Clinical	O1		ERR976392	1990	SRA	Weill et al. Science 2017	NA	https://www.ncbi.nlm.nih.gov/sra/?term=ERR976392	iLumina PE	SAMEA3303389	PRJEB8764	ERX1053369	183.2	submitted by The Wellcome Trust Sanger Institute (SC)
Africa_Malawi_ERR976393_1990	CNRVC900123	Africa	Malawi		Clinical	O1		ERR976393	1990	SRA	Weill et al. Science 2017	NA	https://www.ncbi.nlm.nih.gov/sra/?term=ERR976393	iLumina PE	SAMEA3303391	PRJEB8764	ERX1053370	180.8	submitted by The Wellcome Trust Sanger Institute (SC)
Africa_Mozambique_ERR1879547_1990	CNRVC900125	Africa	Mozambique		Clinical	O1		ERR1879547	1990	SRA	Weill et al. Science 2017	NA	https://www.ncbi.nlm.nih.gov/sra/?term=ERR1879547	iLumina PE	SAMEA103905209	PRJEB19893	ERX1940072	349.4	submitted by Institut Pasteur
Asia_China_ERR579082_1990	1990016	Asia	China		Clinical	O1		ERR579082	1990	SRA	Didelot et al. PLoS Genetics 2015	NA	https://www.ncbi.nlm.nih.gov/sra/?term=ERR579082	iLumina PE	SAMEA2698345	PRJEB6803	ERX537258	263.5	submitted by National Institute for Communicable Disease Control and Prevention (ICDC)
Asia_India_ERR018126_1990	IndiaV109-sc-2010-07-20-7692	Asia	India		Clinical	O1		ERR018126	1990	SRA	?	NA	https://www.ncbi.nlm.nih.gov/sra/?term=ERR018126	iLumina PE	SAMEA889203	PRJEB2215	ERX2008954	61.5	submitted by Insitut Pasteur
Asia_India_ERR1880837_1990	THSTI_V108	Asia	India		Clinical	O1		ERR1880837	1990	SRA	Weill et al. Science 2017	NA	https://www.ncbi.nlm.nih.gov/sra/?term=ERR1880837	iLumina PE	SAMEA103910265	PRJEB19893	ERX1941334	156.7	submitted by Institut Pasteur
Asia_India_ERR1880839_1990	THSTI_V149	Asia	India		Clinical	O1		ERR1880839	1990	SRA	Weill et al. Science 2017	NA	https://www.ncbi.nlm.nih.gov/sra/?term=ERR1880839	iLumina PE	SAMEA103910267	PRJEB19893	ERX1941336	123.4	submitted by Institut Pasteur
Asia_Thailand_ERR576970_1990	T21	Asia	Thailand		Clinical	O1		ERR576970	1990	SRA	Didelot et al. PLoS Genetics 2015	NA	https://www.ncbi.nlm.nih.gov/sra/?term=ERR576970	iLumina PE	SAMEA2696120	PRJEB6868	ERX535376	276.3	submitted by National Institute for Communicable Disease Control and Prevention (ICDC)
Europe_Romania_ERR1879433_1990	CNRVC150224	Europe	Romania		Clinical	O1		ERR1879433	1990	SRA	Weill et al. Science 2017	NA	https://www.ncbi.nlm.nih.gov/sra/?term=ERR1879433	iLumina PE	SAMEA103905095	PRJEB19893	ERX1939958	201.5	submitted by Institut Pasteur
Europe_Romania_ERR4175573_1990	CNRVC170141	Europe	Romania		Clinical	O1		ERR4175573	1990	SRA	Oprea et al.
Europe_Romania_ERR4175594_1990	CNRVC170119	Europe	Romania		Clinical	O1		ERR4175594	1990	SRA	Oprea et al.
Europe_Romania_ERR4175626_1990	CNRVC170082	Europe	Romania		Clinical	O1		ERR4175626	1990	SRA	Oprea et al.
Europe_Romania_ERR4175627_1990	CNRVC170079	Europe	Romania		Clinical	O1		ERR4175627	1990	SRA	Oprea et al.
Europe_Romania_ERR4175629_1990	CNRVC170077	Europe	Romania		Clinical	O1		ERR4175629	1990	SRA	Oprea et al.
Europe_Romania_ERR4175630_1990	CNRVC170076	Europe	Romania		Clinical	O1		ERR4175630	1990	SRA	Oprea et al.
Europe_Romania_ERR4175631_1990	CNRVC170075	Europe	Romania		Clinical	O1		ERR4175631	1990	SRA	Oprea et al.
Europe_Romania_ERR4175632_1990	CNRVC170074	Europe	Romania		Clinical	O1		ERR4175632	1990	SRA	Oprea et al.
Europe_Romania_ERR4175633_1990	CNRVC170073	Europe	Romania		Clinical	O1		ERR4175633	1990	SRA	Oprea et al.
Europe_Romania_ERR4175635_1990	CNRVC170071	Europe	Romania		Clinical	O1		ERR4175635	1990	SRA	Oprea et al.
Europe_Romania_ERR4175636_1990	CNRVC170070	Europe	Romania		Clinical	O1		ERR4175636	1990	SRA	Oprea et al.
Europe_Romania_ERR4175639_1990	CNRVC170067	Europe	Romania		Clinical	O1		ERR4175639	1990	SRA	Oprea et al.
Europe_Romania_ERR4175640_1990	CNRVC170066	Europe	Romania		Clinical	O1		ERR4175640	1990	SRA	Oprea et al.
Europe_Romania_ERR4175641_1990	CNRVC170065	Europe	Romania		Clinical	O1		ERR4175641	1990	SRA	Oprea et al.
Europe_Romania_ERR4175642_1990	CNRVC170064	Europe	Romania		Clinical	O1		ERR4175642	1990	SRA	Oprea et al.
Europe_Romania_ERR4175643_1990	CNRVC170063	Europe	Romania		Clinical	O1		ERR4175643	1990	SRA	Oprea et al.
Europe_Romania_ERR4175644_1990	CNRVC170062	Europe	Romania		Clinical	O1		ERR4175644	1990	SRA	Oprea et al.
Europe_Romania_ERR4175645_1990	CNRVC170061	Europe	Romania		Clinical	O1		ERR4175645	1990	SRA	Oprea et al.
Europe_Romania_ERR4175646_1990	CNRVC170060	Europe	Romania		Clinical	O1		ERR4175646	1990	SRA	Oprea et al.
Europe_Romania_ERR4175647_1990	CNRVC170059	Europe	Romania		Clinical	O1		ERR4175647	1990	SRA	Oprea et al.
Europe_Romania_ERR4175648_1990	CNRVC170058	Europe	Romania		Clinical	O1		ERR4175648	1990	SRA	Oprea et al.
Europe_Romania_ERR4175649_1990	CNRVC170057	Europe	Romania		Clinical	O1		ERR4175649	1990	SRA	Oprea et al.
Europe_Romania_ERR4175650_1990	CNRVC170056	Europe	Romania		Clinical	O1		ERR4175650	1990	SRA	Oprea et al.
Europe_Romania_ERR4175651_1990	CNRVC170055	Europe	Romania		Clinical	O1		ERR4175651	1990	SRA	Oprea et al.
Europe_Romania_ERR4175652_1990	CNRVC170054	Europe	Romania		Clinical	O1		ERR4175652	1990	SRA	Oprea et al.
Europe_Romania_ERR4175653_1990	CNRVC170053	Europe	Romania		Clinical	O1		ERR4175653	1990	SRA	Oprea et al.
Europe_Romania_ERR4175658_1990	CNRVC170048	Europe	Romania		Clinical	O1		ERR4175658	1990	SRA	Oprea et al.
Europe_Romania_ERR4175659_1990	CNRVC170047	Europe	Romania		Clinical	O1		ERR4175659	1990	SRA	Oprea et al.
Europe_Romania_ERR4175660_1990	CNRVC170046	Europe	Romania		Clinical	O1		ERR4175660	1990	SRA	Oprea et al.
Europe_Romania_ERR4175661_1990	CNRVC170045	Europe	Romania		Clinical	O1		ERR4175661	1990	SRA	Oprea et al.
Europe_Romania_ERR4175662_1990	CNRVC170044	Europe	Romania		Clinical	O1		ERR4175662	1990	SRA	Oprea et al.
Europe_Romania_ERR4175670_1990	CNRVC170035	Europe	Romania		Clinical	O1		ERR4175670	1990	SRA	Oprea et al.
Europe_Romania_ERR4175671_1990	CNRVC170034	Europe	Romania		Clinical	O1		ERR4175671	1990	SRA	Oprea et al.
Europe_Romania_ERR4175672_1990	CNRVC170033	Europe	Romania		Clinical	O1		ERR4175672	1990	SRA	Oprea et al.
Europe_Romania_ERR4175673_1990	CNRVC170032	Europe	Romania		Clinical	O1		ERR4175673	1990	SRA	Oprea et al.
Europe_Romania_ERR4175674_1990	CNRVC170031	Europe	Romania		Clinical	O1		ERR4175674	1990	SRA	Oprea et al.
Europe_Romania_ERR4175676_1990	CNRVC170028	Europe	Romania		Clinical	O1		ERR4175676	1990	SRA	Oprea et al.
Europe_RussianFederation_ERR1878615_1990	CNRVC150133	Europe	Russian_Federation		Clinical	O1		ERR1878615	1990	SRA	Weill et al. Science 2017	NA	https://www.ncbi.nlm.nih.gov/sra/?term=ERR1878615	iLumina PE	SAMEA103900866	PRJEB19893	ERX1939140	438.5	submitted by Institut Pasteur
Europe_RussianFederation_ERR1878616_1990	CNRVC150134	Europe	Russian_Federation		Clinical	O1		ERR1878616	1990	SRA	Weill et al. Science 2017	NA	https://www.ncbi.nlm.nih.gov/sra/?term=ERR1878616	iLumina PE	SAMEA103900867	PRJEB19893	ERX1939141	465.1	submitted by Institut Pasteur
Europe_Ukraine_ERR4175489_1990	CNRVC170158	Europe	Ukraine		Clinical	O1		ERR4175489	1990	SRA	Oprea et al.
Africa_Benin_ERR976513_1991	CNRVC910036	Africa	Benin		Clinical	O1		ERR976513	1991	SRA	Weill et al. Science 2017	NA	https://www.ncbi.nlm.nih.gov/sra/?term=ERR976513	iLumina PE	SAMEA3303442	PRJEB8764	ERX1053490	188.7	submitted by The Wellcome Trust Sanger Institute (SC)
Africa_Benin_ERR976514_1991	CNRVC910266	Africa	Benin		Clinical	O1		ERR976514	1991	SRA	Weill et al. Science 2017	NA	https://www.ncbi.nlm.nih.gov/sra/?term=ERR976514	iLumina PE	SAMEA3303443	PRJEB8764	ERX1053491	177.7	submitted by The Wellcome Trust Sanger Institute (SC)
Africa_Benin_ERR976515_1991	CNRVC910267	Africa	Benin		Clinical	O1		ERR976515	1991	SRA	Weill et al. Science 2017	NA	https://www.ncbi.nlm.nih.gov/sra/?term=ERR976515	iLumina PE	SAMEA3303445	PRJEB8764	ERX1053492	200.9	submitted by The Wellcome Trust Sanger Institute (SC)
Africa_CotedIvoire_ERR976519_1991	CNRVC910375	Africa	Coted_Ivoire		Clinical	O1		ERR976519	1991	SRA	Weill et al. Science 2017	NA	https://www.ncbi.nlm.nih.gov/sra/?term=ERR976519	iLumina PE	SAMEA3303453	PRJEB8764	ERX1053496	196.4	submitted by The Wellcome Trust Sanger Institute (SC)
Africa_DemocraticRepublicoftheCongo_ERR976521_1991	CNRVC910429	Africa	Democratic_Republic_of_the_Congo		Clinical	O1		ERR976521	1991	SRA	Weill et al. Science 2017	NA	https://www.ncbi.nlm.nih.gov/sra/?term=ERR976521	iLumina PE	SAMEA3303456	PRJEB8764	ERX1053498	185.1	submitted by The Wellcome Trust Sanger Institute (SC)
Africa_Morocco_ERR976517_1991	CNRVC910347	Africa	Morocco		Clinical	O1		ERR976517	1991	SRA	Weill et al. Science 2017	NA	https://www.ncbi.nlm.nih.gov/sra/?term=ERR976517	iLumina PE	SAMEA3303449	PRJEB8764	ERX1053494	209	submitted by The Wellcome Trust Sanger Institute (SC)
Africa_Morocco_ERR976518_1991	CNRVC910349	Africa	Morocco		Clinical	O1		ERR976518	1991	SRA	Weill et al. Science 2017	NA	https://www.ncbi.nlm.nih.gov/sra/?term=ERR976518	iLumina PE	SAMEA3303451	PRJEB8764	ERX1053495	225.3	submitted by The Wellcome Trust Sanger Institute (SC)
Africa_Morocco_ERR976520_1991	CNRVC910386	Africa	Morocco		Clinical	O1		ERR976520	1991	SRA	Weill et al. Science 2017	NA	https://www.ncbi.nlm.nih.gov/sra/?term=ERR976520	iLumina PE	SAMEA3303454	PRJEB8764	ERX1053497	175.4	submitted by The Wellcome Trust Sanger Institute (SC)
Africa_Mozambique_ERR018150_1991	A155	Africa	Mozambique		Clinical	O1		ERR018150	1991	SRA	Mutreja et al. Nature 2011	NA	https://www.ncbi.nlm.nih.gov/sra/?term=ERR018150	iLumina PE	SAMEA889311	PRJEB2215	ERX2008988	71.3	The Wellcome Trust Sanger Institute (SC)
Africa_Mozambique_ERR018151_1991	A154	Africa	Mozambique		Clinical	O1		ERR018151	1991	SRA	Mutreja et al. Nature 2011	NA	https://www.ncbi.nlm.nih.gov/sra/?term=ERR018151	iLumina PE	SAMEA889310	PRJEB2215	ERX2008989	109.5	The Wellcome Trust Sanger Institute (SC)
Africa_Mozambique_ERR018152_1991	A152	Africa	Mozambique		Clinical	O1		ERR018152	1991	SRA	Mutreja et al. Nature 2011	NA	https://www.ncbi.nlm.nih.gov/sra/?term=ERR018152	iLumina PE	SAMEA889347	PRJEB2215	ERX2008990	114.1	The Wellcome Trust Sanger Institute (SC)
Africa_Niger_ERR976516_1991	CNRVC910279	Africa	Niger		Clinical	O1		ERR976516	1991	SRA	Weill et al. Science 2017	NA	https://www.ncbi.nlm.nih.gov/sra/?term=ERR976516	iLumina PE	SAMEA3303447	PRJEB8764	ERX1053493	244.5	submitted by The Wellcome Trust Sanger Institute (SC)
Americas_Bolivia_ERR976488_1991	CNRVC140117	Americas	Bolivia		no data	O1		ERR976488	1991	SRA	Domman et al. Submitted	NA	https://www.ncbi.nlm.nih.gov/sra/?term=ERR976488	iLumina PE	SAMEA3303390	PRJEB8764	ERX1053465	197.5	submitted by The Wellcome Trust Sanger Institute (SC)
Americas_Bolivia_ERR976497_1991	CNRVC140126	Americas	Bolivia		no data	O1		ERR976497	1991	SRA	Domman et al. Submitted	NA	https://www.ncbi.nlm.nih.gov/sra/?term=ERR976497	iLumina PE	SAMEA3303407	PRJEB8764	ERX1053474	187.4	submitted by The Wellcome Trust Sanger Institute (SC)
Americas_Brazil_ERR018148_1991	A180	Americas	Brazil		Clinical	O1		ERR018148	1991	SRA	Oprea et al.
Americas_Brazil_ERR976489_1991	CNRVC140118	Americas	Brazil		no data	O1		ERR976489	1991	SRA	Domman et al. Submitted	NA	https://www.ncbi.nlm.nih.gov/sra/?term=ERR976489	iLumina PE	SAMEA3303392	PRJEB8764	ERX1053466	204.7	submitted by The Wellcome Trust Sanger Institute (SC)
Americas_Brazil_ERR976492_1991	CNRVC140121	Americas	Brazil		no data	O1		ERR976492	1991	SRA	Domman et al. Submitted	NA	https://www.ncbi.nlm.nih.gov/sra/?term=ERR976492	iLumina PE	SAMEA3303398	PRJEB8764	ERX1053469	230.5	submitted by The Wellcome Trust Sanger Institute (SC)
Americas_Chile_ERR576950_1991	V01	Americas	Chile		Clinical	O1		ERR576950	1991	SRA	Didelot et al. PLoS Genetics 2015	NA	https://www.ncbi.nlm.nih.gov/sra/?term=ERR576950	iLumina PE	SAMEA2693521	PRJEB6868	ERX535356	277.1	submitted by National Institute for Communicable Disease Control and Prevention (ICDC)
Americas_Mexico_ERR018161_1991	A231	Americas	Mexico		Clinical	O1		ERR018161	1991	SRA	Mutreja et al. Nature 2011	NA	https://www.ncbi.nlm.nih.gov/sra/?term=ERR018161	iLumina PE	SAMEA889278	PRJEB2215	ERX2008985	101.4	The Wellcome Trust Sanger Institute (SC)
Americas_Mexico_ERR044779_1991	116072	Americas	Mexico		Clinical	O1		ERR044779	1991	SRA	Domman et al. Submitted	NA	https://www.ncbi.nlm.nih.gov/sra/?term=ERR044779	iLumina PE	SAMEA1018684	PRJEB2215	ERX019887	655.1	The Wellcome Trust Sanger Institute (SC)
Americas_Mexico_ERR044781_1991	116073	Americas	Mexico		Clinical	O1		ERR044781	1991	SRA	Domman et al. Submitted	NA	https://www.ncbi.nlm.nih.gov/sra/?term=ERR044781	iLumina PE	SAMEA1018721	PRJEB2215	ERX019889	501.8	The Wellcome Trust Sanger Institute (SC)
Americas_Peru_ERR025378_1991	A27	Americas	Peru		Clinical	O1		ERR025378	1991	SRA	Mutreja et al. Nature 2011	NA	https://www.ncbi.nlm.nih.gov/sra/?term=ERR025378	iLumina PE	SAMEA889373	PRJEB2215	ERX2005283	186.9	The Wellcome Trust Sanger Institute (SC)
Americas_Peru_ERR025388_1991	A29	Americas	Peru		Clinical	O1		ERR025388	1991	SRA	Mutreja et al. Nature 2011	NA	https://www.ncbi.nlm.nih.gov/sra/?term=ERR025388	iLumina PE	SAMEA889255	PRJEB2215	ERX2005309	223.2	The Wellcome Trust Sanger Institute (SC)
Americas_Peru_ERR025389_1991	A31	Americas	Peru		Clinical	O1		ERR025389	1991	SRA	Mutreja et al. Nature 2011	NA	https://www.ncbi.nlm.nih.gov/sra/?term=ERR025389	iLumina PE	SAMEA889253	PRJEB2215	ERX2005310	400.5	The Wellcome Trust Sanger Institute (SC)
Americas_Peru_ERR025390_1991	A32	Americas	Peru		Clinical	O1		ERR025390	1991	SRA	Mutreja et al. Nature 2011	NA	https://www.ncbi.nlm.nih.gov/sra/?term=ERR025390	iLumina PE	SAMEA889159	PRJEB2215	ERX2005311	250.1	The Wellcome Trust Sanger Institute (SC)
Americas_Peru_ERR576973_1991	C6706	Americas	Peru		Clinical	O1		ERR576973	1991	SRA	Didelot et al. PLoS Genetics 2015	NA	https://www.ncbi.nlm.nih.gov/sra/?term=ERR576973	iLumina PE	SAMEA2696123	PRJEB6864	ERX535379	266.3	submitted by National Institute for Communicable Disease Control and Prevention (ICDC)
Americas_Peru_ERR580006_1991	x190	Americas	Peru		Clinical	O1		ERR580006	1991	SRA	Didelot et al. PLoS Genetics 2015	NA	https://www.ncbi.nlm.nih.gov/sra/?term=ERR580006	iLumina PE	SAMEA2691435	PRJEB6869	ERX538129	276.3	submitted by National Institute for Communicable Disease Control and Prevention (ICDC)
Americas_Bolivia_ERR2008756_1991	CNRVC160169	Americas	Bolivia		Clinical	O1		ERR2008756	1991	SRA	?	NA	https://www.ncbi.nlm.nih.gov/sra/?term=ERR2008756	iLumina PE	SAMEA104125096	PRJEB21298	ERX2068519	105.3	submitted by Institut Pasteur
Americas_Brazil_ERR2008757_1991	CNRVC160170	Americas	Brazil		Clinical	O1		ERR2008757	1991	SRA	?	NA	https://www.ncbi.nlm.nih.gov/sra/?term=ERR2008757	iLumina PE	SAMEA104125097	PRJEB21298	ERX2068520	212.3	submitted by Institut Pasteur
Americas_Brazil_ERR2008758_1991	CNRVC160171	Americas	Brazil		Clinical	O1		ERR2008758	1991	SRA	?	NA	https://www.ncbi.nlm.nih.gov/sra/?term=ERR2008758	iLumina PE	SAMEA104125098	PRJEB21298	ERX2068521	141.5	submitted by Institut Pasteur
Americas_Mexico_ERR044780_1991	87258	Americas	Mexico		Clinical	O1		ERR044780	1991	SRA	?	NA	https://www.ncbi.nlm.nih.gov/sra/?term=ERR044780	iLumina PE	SAMEA1018666	PRJEB2215	ERX019888	279.3	The Wellcome Trust Sanger Institute (SC)
Americas_Mexico_ERR163233_1991	7929_1991-sc-2012-05-03T15:30:46Z-1410930	Americas	Mexico		Clinical	O1		ERR163233	1991	SRA	?	NA	https://www.ncbi.nlm.nih.gov/sra/?term=ERR163233	iLumina PE	SAMEA1484039	PRJEB2215	ERX139110	261.9	The Wellcome Trust Sanger Institute (SC)
Americas_Mexico_ERR163234_1991	8012_1991-sc-2012-05-03T15:35:50Z-1410931	Americas	Mexico		Clinical	O1		ERR163234	1991	SRA	?	NA	https://www.ncbi.nlm.nih.gov/sra/?term=ERR163234	iLumina PE	SAMEA1484001	PRJEB2215	ERX139111	229.1	The Wellcome Trust Sanger Institute (SC)
Americas_Mexico_ERR163235_1991	8022_1991-sc-2012-05-03T15:30:49Z-1410932	Americas	Mexico		Clinical	O1		ERR163235	1991	SRA	?	NA	https://www.ncbi.nlm.nih.gov/sra/?term=ERR163235	iLumina PE	SAMEA1483973	PRJEB2215	ERX139112	309.5	The Wellcome Trust Sanger Institute (SC)
Americas_Mexico_ERR163236_1991	8204_1991-sc-2012-05-03T15:30:50Z-1410933	Americas	Mexico		Clinical	O1		ERR163236	1991	SRA	?	NA	https://www.ncbi.nlm.nih.gov/sra/?term=ERR163236	iLumina PE	SAMEA1483974	PRJEB2215	ERX139113	319.5	The Wellcome Trust Sanger Institute (SC)
Americas_Mexico_ERR163237_1991	8338_1991-sc-2012-05-03T15:46:08Z-1410934	Americas	Mexico		Clinical	O1		ERR163237	1991	SRA	?	NA	https://www.ncbi.nlm.nih.gov/sra/?term=ERR163237	iLumina PE	SAMEA1483959	PRJEB2215	ERX139114	276.7	The Wellcome Trust Sanger Institute (SC)
Americas_Mexico_ERR2008340_1991	CNRVC030089	Americas	Mexico		Clinical	O1		ERR2008340	1991	SRA	?	NA	https://www.ncbi.nlm.nih.gov/sra/?term=ERR2008340	iLumina PE	SAMEA104124978	PRJEB21298	ERX2068103	229.6	submitted by Institut Pasteur
Americas_Mexico_ERR2008341_1991	CNRVC030096	Americas	Mexico		Clinical	O1		ERR2008341	1991	SRA	?	NA	https://www.ncbi.nlm.nih.gov/sra/?term=ERR2008341	iLumina PE	SAMEA104124979	PRJEB21298	ERX2068104	105	submitted by Institut Pasteur
Americas_Mexico_ERR2008342_1991	CNRVC030097	Americas	Mexico		Clinical	O1		ERR2008342	1991	SRA	?	NA	https://www.ncbi.nlm.nih.gov/sra/?term=ERR2008342	iLumina PE	SAMEA104124980	PRJEB21298	ERX2068105	70.2	submitted by Institut Pasteur
Americas_Mexico_ERR2008343_1991	CNRVC030098	Americas	Mexico		Clinical	O1		ERR2008343	1991	SRA	?	NA	https://www.ncbi.nlm.nih.gov/sra/?term=ERR2008343	iLumina PE	SAMEA104124981	PRJEB21298	ERX2068106	206.3	submitted by Institut Pasteur
Americas_Mexico_ERR2008344_1991	CNRVC030099	Americas	Mexico		Clinical	O1		ERR2008344	1991	SRA	?	NA	https://www.ncbi.nlm.nih.gov/sra/?term=ERR2008344	iLumina PE	SAMEA104124982	PRJEB21298	ERX2068107	47.6	submitted by Institut Pasteur
Americas_Mexico_ERR2008345_1991	CNRVC030100	Americas	Mexico		Clinical	O1		ERR2008345	1991	SRA	?	NA	https://www.ncbi.nlm.nih.gov/sra/?term=ERR2008345	iLumina PE	SAMEA104124983	PRJEB21298	ERX2068108	64.6	submitted by Institut Pasteur
Americas_Mexico_ERR2008346_1991	CNRVC030104	Americas	Mexico		Clinical	O1		ERR2008346	1991	SRA	?	NA	https://www.ncbi.nlm.nih.gov/sra/?term=ERR2008346	iLumina PE	SAMEA104124984	PRJEB21298	ERX2068109	181	submitted by Institut Pasteur
Americas_Mexico_ERR2008347_1991	CNRVC030106	Americas	Mexico		Clinical	O1		ERR2008347	1991	SRA	?	NA	https://www.ncbi.nlm.nih.gov/sra/?term=ERR2008347	iLumina PE	SAMEA104124985	PRJEB21298	ERX2068110	226.6	submitted by Institut Pasteur
Americas_Mexico_SRR227312_1991	CP1032	Americas	Mexico		Clinical	O1		SRR227312	1991	SRA	?	NA	https://www.ncbi.nlm.nih.gov/sra/?term=SRR227312	iLumina PE	SAMN00622029	PRJNA63853	SRX067359	228.7	no data
Americas_Peru_ERR2008762_1991	CNRVC940046	Americas	Peru		Clinical	O1		ERR2008762	1991	SRA	?	NA	https://www.ncbi.nlm.nih.gov/sra/?term=ERR2008762	iLumina PE	SAMEA104125102	PRJEB21298	ERX2068525	89.9	submitted by Institut Pasteur
Americas_Peru_SRR227336_1991	CP1044	Americas	Peru		Clinical	O1		SRR227336	1991	SRA	?	NA	https://www.ncbi.nlm.nih.gov/sra/?term=SRR227336	iLumina PE	SAMN00622048	PRJNA63995	SRX067382	523.5	no data
Asia_Bangladesh_ERR018122_1991	MG116025	Asia	Bangladesh		Clinical	O1		ERR018122	1991	SRA	Mutreja et al. Nature 2011	NA	https://www.ncbi.nlm.nih.gov/sra/?term=ERR018122	iLumina PE	SAMEA889199	PRJEB2215	ERX2008961	124.8	The Wellcome Trust Sanger Institute (SC)
Asia_Bangladesh_ERR025396_1991	MG116226	Asia	Bangladesh		Clinical	O1		ERR025396	1991	SRA	Mutreja et al. Nature 2011	NA	https://www.ncbi.nlm.nih.gov/sra/?term=ERR025396	iLumina PE	SAMEA889224	PRJEB2215	ERX2005317	226.9	The Wellcome Trust Sanger Institute (SC)
Asia_Cambodia_ERR1879548_1991	CNRVC910040	Asia	Cambodia		Clinical	O1		ERR1879548	1991	SRA	Weill et al. Science 2017	NA	https://www.ncbi.nlm.nih.gov/sra/?term=ERR1879548	iLumina PE	SAMEA103905210	PRJEB19893	ERX1940073	351.5	submitted by Institut Pasteur
Asia_China_ERR579081_1991	1583-CN	Asia	China		Clinical	O1		ERR579081	1991	SRA	Didelot et al. PLoS Genetics 2015	NA	https://www.ncbi.nlm.nih.gov/sra/?term=ERR579081	iLumina PE	SAMEA2698344	PRJEB6804	ERX537257	278.3	submitted by National Institute for Communicable Disease Control and Prevention (ICDC)
Asia_India_ERR018125_1991	V212-1	Asia	India		Clinical	O1		ERR018125	1991	SRA	Mutreja et al. Nature 2011	NA	https://www.ncbi.nlm.nih.gov/sra/?term=ERR018125	iLumina PE	SAMEA889206	PRJEB2215	ERX2008953	164.8	The Wellcome Trust Sanger Institute (SC)
Asia_India_ERR1880840_1991	THSTI_V156	Asia	India		Clinical	O1		ERR1880840	1991	SRA	Weill et al. Science 2017	NA	https://www.ncbi.nlm.nih.gov/sra/?term=ERR1880840	iLumina PE	SAMEA103910268	PRJEB19893	ERX1941337	215.4	submitted by Institut Pasteur
Asia_India_ERR1880841_1991	THSTI_V157	Asia	India		Clinical	O1		ERR1880841	1991	SRA	Weill et al. Science 2017	NA	https://www.ncbi.nlm.nih.gov/sra/?term=ERR1880841	iLumina PE	SAMEA103910269	PRJEB19893	ERX1941338	162.5	submitted by Institut Pasteur
Asia_Kurdistan_ERR1879550_1991	CNRVC910416	Asia	Kurdistan		Clinical	O1		ERR1879550	1991	SRA	Weill et al. Science 2017	NA	https://www.ncbi.nlm.nih.gov/sra/?term=ERR1879550	iLumina PE	SAMEA103905212	PRJEB19893	ERX1940075	275.9	submitted by Institut Pasteur
Asia_Turkey_ERR1879549_1991	CNRVC910164	Asia	Turkey		Clinical	O1		ERR1879549	1991	SRA	Weill et al. Science 2017	NA	https://www.ncbi.nlm.nih.gov/sra/?term=ERR1879549	iLumina PE	SAMEA103905211	PRJEB19893	ERX1940074	359.2	submitted by Institut Pasteur
Europe_Romania_ERR1879430_1991	CNRVC150221	Europe	Romania		Clinical	O1		ERR1879430	1991	SRA	Weill et al. Science 2017	NA	https://www.ncbi.nlm.nih.gov/sra/?term=ERR1879430	iLumina PE	SAMEA103905092	PRJEB19893	ERX1939955	122.6	submitted by Institut Pasteur
Europe_Romania_ERR1879574_1991	CNRVC940047	Europe	Romania		Clinical	O1		ERR1879574	1991	SRA	Weill et al. Science 2017	NA	https://www.ncbi.nlm.nih.gov/sra/?term=ERR1879574	iLumina PE	SAMEA103905929	PRJEB19893	ERX1940099	348.6	submitted by Institut Pasteur
Europe_Romania_ERR4175490_1991	CNRVC170152	Europe	Romania		Clinical	O1		ERR4175490	1991	SRA	Oprea et al.
Europe_Romania_ERR4175494_1991	CNRVC170148	Europe	Romania		Clinical	O1		ERR4175494	1991	SRA	Oprea et al.
Europe_Romania_ERR4175571_1991	CNRVC170143	Europe	Romania		Clinical	O1		ERR4175571	1991	SRA	Oprea et al.
Europe_Romania_ERR4175582_1991	CNRVC170132	Europe	Romania		Clinical	O1		ERR4175582	1991	SRA	Oprea et al.
Europe_Romania_ERR4175593_1991	CNRVC170120	Europe	Romania		Clinical	O1		ERR4175593	1991	SRA	Oprea et al.
Europe_Romania_ERR4175598_1991	CNRVC170115	Europe	Romania		Clinical	O1		ERR4175598	1991	SRA	Oprea et al.
Europe_Romania_ERR4175599_1991	CNRVC170114	Europe	Romania		Clinical	O1		ERR4175599	1991	SRA	Oprea et al.
Europe_Romania_ERR4175613_1991	CNRVC170098	Europe	Romania		Clinical	O1		ERR4175613	1991	SRA	Oprea et al.
Europe_Romania_ERR4175617_1991	CNRVC170091	Europe	Romania		Clinical	O1		ERR4175617	1991	SRA	Oprea et al.
Europe_Romania_ERR4175620_1991	CNRVC170088	Europe	Romania		Clinical	O1		ERR4175620	1991	SRA	Oprea et al.
Europe_Romania_ERR4175621_1991	CNRVC170087	Europe	Romania		Clinical	O1		ERR4175621	1991	SRA	Oprea et al.
Europe_Romania_ERR4175622_1991	CNRVC170086	Europe	Romania		Clinical	O1		ERR4175622	1991	SRA	Oprea et al.
Europe_Romania_ERR4175623_1991	CNRVC170085	Europe	Romania		Clinical	O1		ERR4175623	1991	SRA	Oprea et al.
Europe_Romania_ERR4175624_1991	CNRVC170084	Europe	Romania		Clinical	O1		ERR4175624	1991	SRA	Oprea et al.
Europe_Romania_ERR4175628_1991	CNRVC170078	Europe	Romania		Clinical	O1		ERR4175628	1991	SRA	Oprea et al.
Europe_Romania_ERR4175634_1991	CNRVC170072	Europe	Romania		Clinical	O1		ERR4175634	1991	SRA	Oprea et al.
Europe_Romania_ERR4175637_1991	CNRVC170069	Europe	Romania		Clinical	O1		ERR4175637	1991	SRA	Oprea et al.
Europe_Romania_ERR4175638_1991	CNRVC170068	Europe	Romania		Clinical	O1		ERR4175638	1991	SRA	Oprea et al.
Europe_Romania_ERR4175654_1991	CNRVC170052	Europe	Romania		Clinical	O1		ERR4175654	1991	SRA	Oprea et al.
Europe_Romania_ERR4175655_1991	CNRVC170051	Europe	Romania		Clinical	O1		ERR4175655	1991	SRA	Oprea et al.
Europe_Romania_ERR4175656_1991	CNRVC170050	Europe	Romania		Clinical	O1		ERR4175656	1991	SRA	Oprea et al.
Europe_Romania_ERR4175667_1991	CNRVC170038	Europe	Romania		Clinical	O1		ERR4175667	1991	SRA	Oprea et al.
Europe_Romania_ERR4175668_1991	CNRVC170037	Europe	Romania		Clinical	O1		ERR4175668	1991	SRA	Oprea et al.
Americas_Brazil_ERR2008759_1991	433	Americas	Brazil		Clinical	O1	Inaba	ERR2008759	1991	SRA		NA	https://www.ncbi.nlm.nih.gov/sra/?term=ERR2008759	iLumina PE	SAMEA104125099	PRJEB21298	ERX2068522	61.3	submitted by Institut Pasteur
Americas_Colombia_ERR2008760_1991	6811	Americas	Colombia		Clinical	O1	Inaba	ERR2008760	1991	SRA		NA	https://www.ncbi.nlm.nih.gov/sra/?term=ERR2008760	iLumina PE	SAMEA104125100	PRJEB21298	ERX2068523	75.8	submitted by Institut Pasteur
Americas_Mexico_INDRE911_1991	INDRE911	Americas	Mexico		Clinical	O1	Inaba	NA	1991	VibrioWatch / Genbank	NA	NA	NA	Assembly	NA	NA	NA	NA	NA
Asia_China_EL2300_1991	EL2300	Asia	China		Clinical	O1	Inaba	NA	1991	VibrioWatch / Genbank	NA	31771974	NA	Assembly	NA	NA	NA	NA	NA
Africa_Angola_ERR976522_1992	CNRVC920027	Africa	Angola		Clinical	O1		ERR976522	1992	SRA	Weill et al. Science 2017	NA	https://www.ncbi.nlm.nih.gov/sra/?term=ERR976522	iLumina PE	SAMEA3303457	PRJEB8764	ERX1053499	178.7	submitted by The Wellcome Trust Sanger Institute (SC)
Africa_Burundi_ERR1877617_1992	C8465	Africa	Burundi		Clinical	O1		ERR1877617	1992	SRA	Weill et al. Science 2017	NA	https://www.ncbi.nlm.nih.gov/sra/?term=ERR1877617	iLumina PE	SAMEA103899944	PRJEB19893	ERX1938142	218.6	submitted by Institut Pasteur
Africa_Burundi_ERR1877618_1992	C8466	Africa	Burundi		Clinical	O1		ERR1877618	1992	SRA	Weill et al. Science 2017	NA	https://www.ncbi.nlm.nih.gov/sra/?term=ERR1877618	iLumina PE	SAMEA103899945	PRJEB19893	ERX1938143	198.4	submitted by Institut Pasteur
Africa_DemocraticRepublicoftheCongo_ERR976524_1992	CNRVC920169	Africa	Democratic_Republic_of_the_Congo		Clinical	O1		ERR976524	1992	SRA	Weill et al. Science 2017	NA	https://www.ncbi.nlm.nih.gov/sra/?term=ERR976524	iLumina PE	SAMEA3303461	PRJEB8764	ERX1053501	206.6	submitted by The Wellcome Trust Sanger Institute (SC)
Africa_Malawi_ERR976523_1992	CNRVC920049	Africa	Malawi		Clinical	O1		ERR976523	1992	SRA	Weill et al. Science 2017	NA	https://www.ncbi.nlm.nih.gov/sra/?term=ERR976523	iLumina PE	SAMEA3303460	PRJEB8764	ERX1053500	186.8	submitted by The Wellcome Trust Sanger Institute (SC)
Africa_Mozambique_ERR1877616_1992	C8178	Africa	Mozambique		Clinical	O1		ERR1877616	1992	SRA	Weill et al. Science 2017	NA	https://www.ncbi.nlm.nih.gov/sra/?term=ERR1877616	iLumina PE	SAMEA103899943	PRJEB19893	ERX1938141	181.3	submitted by Institut Pasteur
Africa_Uganda_ERR1877619_1992	C8798	Africa	Uganda		Clinical	O1		ERR1877619	1992	SRA	Weill et al. Science 2017	NA	https://www.ncbi.nlm.nih.gov/sra/?term=ERR1877619	iLumina PE	SAMEA103899946	PRJEB19893	ERX1938144	294.9	submitted by Institut Pasteur
Africa_Uganda_ERR1877636_1992	C8799	Africa	Uganda		Clinical	O1		ERR1877636	1992	SRA	Weill et al. Science 2017	NA	https://www.ncbi.nlm.nih.gov/sra/?term=ERR1877636	iLumina PE	SAMEA103900008	PRJEB19893	ERX1938161	410.3	submitted by Institut Pasteur
Americas_Argentina_ERR018158_1992	A186	Americas	Argentina		Clinical	O1		ERR018158	1992	SRA	Mutreja et al. Nature 2011	NA	https://www.ncbi.nlm.nih.gov/sra/?term=ERR018158	iLumina PE	SAMEA889352	PRJEB2215	ERX2008974	111.4	The Wellcome Trust Sanger Institute (SC)
Americas_Argentina_ERR018167_1992	A201	Americas	Argentina		Clinical	O1		ERR018167	1992	SRA	Mutreja et al. Nature 2011	NA	https://www.ncbi.nlm.nih.gov/sra/?term=ERR018167	iLumina PE	SAMEA889403	PRJEB2215	ERX2008980	96.6	The Wellcome Trust Sanger Institute (SC)
Americas_Argentina_ERR018168_1992	V96-sc-2011-03-21-1105384	Americas	Argentina		Clinical	O1		ERR018168	1992	SRA	Mutreja et al. Nature 2011	NA	https://www.ncbi.nlm.nih.gov/sra/?term=ERR018168	iLumina PE	SAMEA889402	PRJEB2215	ERX2008981	158.5	The Wellcome Trust Sanger Institute (SC)
Americas_Bolivia_ERR018160_1992	A193	Americas	Bolivia		Clinical	O1		ERR018160	1992	SRA	Mutreja et al. Nature 2011	NA	https://www.ncbi.nlm.nih.gov/sra/?term=ERR018160	iLumina PE	SAMEA889364	PRJEB2215	ERX2008984	154.3	The Wellcome Trust Sanger Institute (SC)
Americas_Bolivia_ERR976494_1992	CNRVC140123	Americas	Bolivia		no data	O1		ERR976494	1992	SRA	Domman et al. Submitted	NA	https://www.ncbi.nlm.nih.gov/sra/?term=ERR976494	iLumina PE	SAMEA3303402	PRJEB8764	ERX1053471	194.1	submitted by The Wellcome Trust Sanger Institute (SC)
Americas_Bolivia_ERR976495_1992	CNRVC140124	Americas	Bolivia		no data	O1		ERR976495	1992	SRA	Domman et al. Submitted	NA	https://www.ncbi.nlm.nih.gov/sra/?term=ERR976495	iLumina PE	SAMEA3303404	PRJEB8764	ERX1053472	192.7	submitted by The Wellcome Trust Sanger Institute (SC)
Americas_Bolivia_ERR976496_1992	CNRVC140125	Americas	Bolivia		no data	O1		ERR976496	1992	SRA	Domman et al. Submitted	NA	https://www.ncbi.nlm.nih.gov/sra/?term=ERR976496	iLumina PE	SAMEA3303405	PRJEB8764	ERX1053473	192.9	submitted by The Wellcome Trust Sanger Institute (SC)
Americas_Brazil_ERR976493_1992	CNRVC140122	Americas	Brazil		no data	O1		ERR976493	1992	SRA	Domman et al. Submitted	NA	https://www.ncbi.nlm.nih.gov/sra/?term=ERR976493	iLumina PE	SAMEA3303401	PRJEB8764	ERX1053470	202.8	submitted by The Wellcome Trust Sanger Institute (SC)
Americas_Colombia_ERR018146_1992	A184	Americas	Colombia		Clinical	O1	Ogawa	ERR018146	1992	SRA	Oprea et al.
Americas_Colombia_ERR018149_1992	A177	Americas	Colombia		Clinical	O1		ERR018149	1992	SRA	Mutreja et al. Nature 2011	NA	https://www.ncbi.nlm.nih.gov/sra/?term=ERR018149	iLumina PE	SAMEA889312	PRJEB2215	ERX2008987	251.7	The Wellcome Trust Sanger Institute (SC)
Americas_Colombia_ERR018156_1992	A185	Americas	Colombia		Clinical	O1	Ogawa	ERR018156	1992	SRA	Oprea et al.
Americas_Mexico_ERR042754_1992	M6	Americas	Mexico		Clinical	O1		ERR042754	1992	SRA	Domman et al. Submitted	NA	https://www.ncbi.nlm.nih.gov/sra/?term=ERR042754	iLumina PE	SAMEA1018644	PRJEB2215	ERX019886	864.4	The Wellcome Trust Sanger Institute (SC)
Americas_Mexico_ERR044783_1992	116075	Americas	Mexico		Clinical	O1		ERR044783	1992	SRA	Domman et al. Submitted	NA	https://www.ncbi.nlm.nih.gov/sra/?term=ERR044783	iLumina PE	SAMEA1018610	PRJEB2215	ERX019891	292.2	The Wellcome Trust Sanger Institute (SC)
Americas_Brazil_SRR491161_1992	116059	Americas	Brazil		Clinical	O1		SRR491161	1992	SRA	?	NA	https://www.ncbi.nlm.nih.gov/sra/?term=SRR491161	iLumina PE	SAMN00989305	PRJNA76257	SRX144540	1400	submitted by University of Maryland Institute for Genome Sciences (UMIGS)
Americas_Colombia_ERR2008761_1992	CNRVC160174	Americas	Colombia		Clinical	O1		ERR2008761	1992	SRA	?	NA	https://www.ncbi.nlm.nih.gov/sra/?term=ERR2008761	iLumina PE	SAMEA104125101	PRJEB21298	ERX2068524	184.2	submitted by Institut Pasteur
Americas_Mexico_ERR044782_1992	87151	Americas	Mexico		Clinical	O1		ERR044782	1992	SRA	?	NA	https://www.ncbi.nlm.nih.gov/sra/?term=ERR044782	iLumina PE	SAMEA1018700	PRJEB2215	ERX019890	468.2	The Wellcome Trust Sanger Institute (SC)
Americas_Mexico_ERR163238_1992	16974_1992-sc-2012-05-03T15:30:52Z-1410935	Americas	Mexico		Clinical	O1		ERR163238	1992	SRA	?	NA	https://www.ncbi.nlm.nih.gov/sra/?term=ERR163238	iLumina PE	SAMEA1483979	PRJEB2215	ERX139115	280.2	The Wellcome Trust Sanger Institute (SC)
Americas_Mexico_ERR163239_1992	19294_1992-sc-2012-05-03T15:30:54Z-1410936	Americas	Mexico		Clinical	O1		ERR163239	1992	SRA	?	NA	https://www.ncbi.nlm.nih.gov/sra/?term=ERR163239	iLumina PE	SAMEA1483980	PRJEB2215	ERX139116	249.7	The Wellcome Trust Sanger Institute (SC)
Americas_Mexico_ERR2008348_1992	CNRVC030107	Americas	Mexico		Clinical	O1		ERR2008348	1992	SRA	?	NA	https://www.ncbi.nlm.nih.gov/sra/?term=ERR2008348	iLumina PE	SAMEA104124986	PRJEB21298	ERX2068111	335.9	submitted by Institut Pasteur
Americas_Mexico_ERR2008349_1992	CNRVC030109	Americas	Mexico		Clinical	O1		ERR2008349	1992	SRA	?	NA	https://www.ncbi.nlm.nih.gov/sra/?term=ERR2008349	iLumina PE	SAMEA104124987	PRJEB21298	ERX2068112	173.5	submitted by Institut Pasteur
Americas_Mexico_ERR2008350_1992	CNRVC030110	Americas	Mexico		Clinical	O1		ERR2008350	1992	SRA	?	NA	https://www.ncbi.nlm.nih.gov/sra/?term=ERR2008350	iLumina PE	SAMEA104124988	PRJEB21298	ERX2068113	163.4	submitted by Institut Pasteur
Americas_Mexico_ERR2008358_1992	CNRVC030124	Americas	Mexico		Clinical	O1		ERR2008358	1992	SRA	?	NA	https://www.ncbi.nlm.nih.gov/sra/?term=ERR2008358	iLumina PE	SAMEA104124997	PRJEB21298	ERX2068121	212.4	submitted by Institut Pasteur
Americas_Mexico_ERR2008359_1992	CNRVC030125	Americas	Mexico		Clinical	O1		ERR2008359	1992	SRA	?	NA	https://www.ncbi.nlm.nih.gov/sra/?term=ERR2008359	iLumina PE	SAMEA104124998	PRJEB21298	ERX2068122	257	submitted by Institut Pasteur
Americas_Mexico_ERR2008360_1992	CNRVC030126	Americas	Mexico		Clinical	O1		ERR2008360	1992	SRA	?	NA	https://www.ncbi.nlm.nih.gov/sra/?term=ERR2008360	iLumina PE	SAMEA104124999	PRJEB21298	ERX2068123	126.9	submitted by Institut Pasteur
Americas_Mexico_ERR2008361_1992	CNRVC030127	Americas	Mexico		Clinical	O1		ERR2008361	1992	SRA	?	NA	https://www.ncbi.nlm.nih.gov/sra/?term=ERR2008361	iLumina PE	SAMEA104125000	PRJEB21298	ERX2068124	262.8	submitted by Institut Pasteur
Americas_Mexico_ERR2008362_1992	CNRVC030128	Americas	Mexico		Clinical	O1		ERR2008362	1992	SRA	?	NA	https://www.ncbi.nlm.nih.gov/sra/?term=ERR2008362	iLumina PE	SAMEA104125001	PRJEB21298	ERX2068125	283.3	submitted by Institut Pasteur
Americas_Mexico_ERR2008363_1992	CNRVC030129	Americas	Mexico		Clinical	O1		ERR2008363	1992	SRA	?	NA	https://www.ncbi.nlm.nih.gov/sra/?term=ERR2008363	iLumina PE	SAMEA104125002	PRJEB21298	ERX2068126	55.6	submitted by Institut Pasteur
Americas_Mexico_ERR2008364_1992	CNRVC030130	Americas	Mexico		Clinical	O1		ERR2008364	1992	SRA	?	NA	https://www.ncbi.nlm.nih.gov/sra/?term=ERR2008364	iLumina PE	SAMEA104125003	PRJEB21298	ERX2068127	135.6	submitted by Institut Pasteur
Asia_China_ERR579080_1992	1593-CN	Asia	China		Clinical	O1		ERR579080	1992	SRA	Didelot et al. PLoS Genetics 2015	NA	https://www.ncbi.nlm.nih.gov/sra/?term=ERR579080	iLumina PE	SAMEA2698343	PRJEB6805	ERX537256	270.1	submitted by National Institute for Communicable Disease Control and Prevention (ICDC)
Asia_India_ERR018124_1992	VC51	Asia	India		Clinical	O1	Ogawa	ERR018124	1992	SRA	Oprea et al.
Asia_India_ERR018195_1992	PRL64	Asia	India		Clinical	O1		ERR018195	1992	SRA	Mutreja et al. Nature 2011	NA	https://www.ncbi.nlm.nih.gov/sra/?term=ERR018195	iLumina PE	SAMEA889195	PRJEB2215	ERX2008970	164.6	The Wellcome Trust Sanger Institute (SC)
Asia_India_ERR1879553_1992	CNRVC930003	Asia	India		Clinical	O1		ERR1879553	1992	SRA	Weill et al. Science 2017	NA	https://www.ncbi.nlm.nih.gov/sra/?term=ERR1879553	iLumina PE	SAMEA103905215	PRJEB19893	ERX1940078	182.9	submitted by Institut Pasteur
Asia_India_ERR1880843_1992	THSTI_VC4	Asia	India		Clinical	O1		ERR1880843	1992	SRA	Weill et al. Science 2017	NA	https://www.ncbi.nlm.nih.gov/sra/?term=ERR1880843	iLumina PE	SAMEA103910271	PRJEB19893	ERX1941340	46.8	submitted by Institut Pasteur
Asia_India_ERR1880844_1992	THSTI_VC63	Asia	India		Clinical	O1		ERR1880844	1992	SRA	Weill et al. Science 2017	NA	https://www.ncbi.nlm.nih.gov/sra/?term=ERR1880844	iLumina PE	SAMEA103910272	PRJEB19893	ERX1941341	173.1	submitted by Institut Pasteur
Asia_India_SRR6027709_1992	MO2	Asia	India		Clinical	O1		SRR6027709	1992	SRA	?	NA	https://www.ncbi.nlm.nih.gov/sra/?term=SRS2507602	iLumina PE	SAMN07632709	PRJNA395627	SRX3178103	228.1	no data
Asia_Pakistan_ERR1879429_1992	CNRVC150220	Asia	Pakistan		Clinical	O1		ERR1879429	1992	SRA	Weill et al. Science 2017	NA	https://www.ncbi.nlm.nih.gov/sra/?term=ERR1879429	iLumina PE	SAMEA103905091	PRJEB19893	ERX1939954	157.4	submitted by Institut Pasteur
Americas_Brazil_116059_1992	116059	Americas	Brazil		Clinical	O1		NA	1992	VibrioWatch / Genbank	NA	25370488	NA	Assembly	NA	NA	NA	NA	NA
Americas_USA_A1552_1992	A1552	Americas	USA		Clinical	O1	Inaba	NA	1992	VibrioWatch / Genbank	NA	30574591	NA	Assembly	NA	NA	NA	NA	NA
Asia_China_EL2311_1992	EL2311	Asia	China		Clinical	O1	Inaba	NA	1992	VibrioWatch / Genbank	NA	31771974	NA	Assembly	NA	NA	NA	NA	NA
Asia_China_EL2312_1992	EL2312	Asia	China		Clinical	O1	Inaba	NA	1992	VibrioWatch / Genbank	NA	31771974	NA	Assembly	NA	NA	NA	NA	NA
Asia_China_EL2314_1992	EL2314	Asia	China		Clinical	O1	Inaba	NA	1992	VibrioWatch / Genbank	NA	31771974	NA	Assembly	NA	NA	NA	NA	NA
Asia_China_EL2315_1992	EL2315	Asia	China		Clinical	O1	Inaba	NA	1992	VibrioWatch / Genbank	NA	31771974	NA	Assembly	NA	NA	NA	NA	NA
Asia_China_EL2321_1992	EL2321	Asia	China		Clinical	O1	Ogawa	NA	1992	VibrioWatch / Genbank	NA	31771974	NA	Assembly	NA	NA	NA	NA	NA
Asia_China_EL2322_1992	EL2322	Asia	China		Clinical	O1	Inaba	NA	1992	VibrioWatch / Genbank	NA	31771974	NA	Assembly	NA	NA	NA	NA	NA
Africa_Burundi_ERR976529_1993	CNRVC930417	Africa	Burundi		Clinical	O1		ERR976529	1993	SRA	Weill et al. Science 2017	NA	https://www.ncbi.nlm.nih.gov/sra/?term=ERR976529	iLumina PE	SAMEA3303472	PRJEB8764	ERX1053506	185.6	submitted by The Wellcome Trust Sanger Institute (SC)
Africa_Burundi_ERR976530_1993	CNRVC930425	Africa	Burundi		Clinical	O1		ERR976530	1993	SRA	Weill et al. Science 2017	NA	https://www.ncbi.nlm.nih.gov/sra/?term=ERR976530	iLumina PE	SAMEA3303474	PRJEB8764	ERX1053507	204.7	submitted by The Wellcome Trust Sanger Institute (SC)
Africa_CotedIvoire_ERR976534_1993	CNRVC940030	Africa	Coted_Ivoire		Clinical	O1		ERR976534	1993	SRA	Weill et al. Science 2017	NA	https://www.ncbi.nlm.nih.gov/sra/?term=ERR976534	iLumina PE	SAMEA3303483	PRJEB8764	ERX1053511	183.1	submitted by The Wellcome Trust Sanger Institute (SC)
Africa_CotedIvoire_ERR976536_1993	CNRVC940035	Africa	Coted_Ivoire		Clinical	O1		ERR976536	1993	SRA	Weill et al. Science 2017	NA	https://www.ncbi.nlm.nih.gov/sra/?term=ERR976536	iLumina PE	SAMEA3303486	PRJEB8764	ERX1053513	187.3	submitted by The Wellcome Trust Sanger Institute (SC)
Africa_DemocraticRepublicoftheCongo_ERR976525_1993	CNRVC930153	Africa	Democratic_Republic_of_the_Congo		Clinical	O1		ERR976525	1993	SRA	Weill et al. Science 2017	NA	https://www.ncbi.nlm.nih.gov/sra/?term=ERR976525	iLumina PE	SAMEA3303464	PRJEB8764	ERX1053502	186.1	submitted by The Wellcome Trust Sanger Institute (SC)
Africa_DemocraticRepublicoftheCongo_ERR976526_1993	CNRVC930185	Africa	Democratic_Republic_of_the_Congo		Clinical	O1		ERR976526	1993	SRA	Weill et al. Science 2017	NA	https://www.ncbi.nlm.nih.gov/sra/?term=ERR976526	iLumina PE	SAMEA3303466	PRJEB8764	ERX1053503	198.8	submitted by The Wellcome Trust Sanger Institute (SC)
Africa_Djibouti_ERR1879572_1993	CNRVC930301	Africa	Djibouti		Clinical	O1		ERR1879572	1993	SRA	Weill et al. Science 2017	NA	https://www.ncbi.nlm.nih.gov/sra/?term=ERR1879572	iLumina PE	SAMEA103905540	PRJEB19893	ERX1940097	394	submitted by Institut Pasteur
Africa_Djibouti_ERR1879652_1993	F1393	Africa	Djibouti		Clinical	O1		ERR1879652	1993	SRA	Weill et al. Science 2017	NA	https://www.ncbi.nlm.nih.gov/sra/?term=ERR1879652	iLumina PE	SAMEA103908351	PRJEB19893	ERX1940177	395.3	submitted by Institut Pasteur
Africa_Morocco_ERR976527_1993	CNRVC930255	Africa	Morocco		Clinical	O1		ERR976527	1993	SRA	Weill et al. Science 2017	NA	https://www.ncbi.nlm.nih.gov/sra/?term=ERR976527	iLumina PE	SAMEA3303468	PRJEB8764	ERX1053504	199.5	submitted by The Wellcome Trust Sanger Institute (SC)
Africa_Rwanda_ERR976528_1993	CNRVC930409	Africa	Rwanda		Clinical	O1		ERR976528	1993	SRA	Weill et al. Science 2017	NA	https://www.ncbi.nlm.nih.gov/sra/?term=ERR976528	iLumina PE	SAMEA3303470	PRJEB8764	ERX1053505	182.1	submitted by The Wellcome Trust Sanger Institute (SC)
Africa_Tanzania_ERR976531_1993	CNRVC930428	Africa	Tanzania		Clinical	O1		ERR976531	1993	SRA	Weill et al. Science 2017	NA	https://www.ncbi.nlm.nih.gov/sra/?term=ERR976531	iLumina PE	SAMEA3303477	PRJEB8764	ERX1053508	193.6	submitted by The Wellcome Trust Sanger Institute (SC)
Americas_FrenchGuiana_ERR1879554_1993	CNRVC930025	Americas	French_Guiana		Clinical	O1		ERR1879554	1993	SRA	Domman et al. Submitted	NA	https://www.ncbi.nlm.nih.gov/sra/?term=ERR1879554	iLumina PE	SAMEA103905216	PRJEB19893	ERX1940079	140.9	submitted by Institut Pasteur
Americas_Mexico_ERR044785_1993	87667	Americas	Mexico		Clinical	O1		ERR044785	1993	SRA	Domman et al. Submitted	NA	https://www.ncbi.nlm.nih.gov/sra/?term=ERR044785	iLumina PE	SAMEA1018571	PRJEB2215	ERX019893	552.9	The Wellcome Trust Sanger Institute (SC)
Americas_Mexico_ERR044786_1993	87662	Americas	Mexico		Clinical	O1		ERR044786	1993	SRA	Domman et al. Submitted	NA	https://www.ncbi.nlm.nih.gov/sra/?term=ERR044786	iLumina PE	SAMEA1018634	PRJEB2215	ERX019894	472.1	The Wellcome Trust Sanger Institute (SC)
Americas_Mexico_ERR163240_1993	33297_1993-sc-2012-05-03T15:35:52Z-1410937	Americas	Mexico		Clinical	O1		ERR163240	1993	SRA	Domman et al. Submitted	NA	https://www.ncbi.nlm.nih.gov/sra/?term=ERR163240	iLumina PE	SAMEA1484008	PRJEB2215	ERX139117	270.7	The Wellcome Trust Sanger Institute (SC)
Americas_Mexico_ERR044784_1993	87397	Americas	Mexico		Clinical	O1		ERR044784	1993	SRA	?	NA	https://www.ncbi.nlm.nih.gov/sra/?term=ERR044784	iLumina PE	SAMEA1018594	PRJEB2215	ERX019892	277	The Wellcome Trust Sanger Institute (SC)
Americas_Mexico_ERR2008365_1993	CNRVC030132	Americas	Mexico		Clinical	O1		ERR2008365	1993	SRA	?	NA	https://www.ncbi.nlm.nih.gov/sra/?term=ERR2008365	iLumina PE	SAMEA104125004	PRJEB21298	ERX2068128	211	submitted by Institut Pasteur
Americas_Mexico_ERR2008366_1993	CNRVC030133	Americas	Mexico		Clinical	O1		ERR2008366	1993	SRA	?	NA	https://www.ncbi.nlm.nih.gov/sra/?term=ERR2008366	iLumina PE	SAMEA104125005	PRJEB21298	ERX2068129	288.7	submitted by Institut Pasteur
Americas_Mexico_ERR2008386_1993	CNRVC030134	Americas	Mexico		Clinical	O1		ERR2008386	1993	SRA	?	NA	https://www.ncbi.nlm.nih.gov/sra/?term=ERR2008386	iLumina PE	SAMEA104125025	PRJEB21298	ERX2068149	282	submitted by Institut Pasteur
Americas_Mexico_ERR2008387_1993	CNRVC030135	Americas	Mexico		Clinical	O1		ERR2008387	1993	SRA	?	NA	https://www.ncbi.nlm.nih.gov/sra/?term=ERR2008387	iLumina PE	SAMEA104125026	PRJEB21298	ERX2068150	203.2	submitted by Institut Pasteur
Americas_Mexico_ERR2008388_1993	CNRVC030138	Americas	Mexico		Clinical	O1		ERR2008388	1993	SRA	?	NA	https://www.ncbi.nlm.nih.gov/sra/?term=ERR2008388	iLumina PE	SAMEA104125027	PRJEB21298	ERX2068151	215.2	submitted by Institut Pasteur
Americas_Mexico_ERR2008389_1993	CNRVC030140	Americas	Mexico		Clinical	O1		ERR2008389	1993	SRA	?	NA	https://www.ncbi.nlm.nih.gov/sra/?term=ERR2008389	iLumina PE	SAMEA104125028	PRJEB21298	ERX2068152	91.1	submitted by Institut Pasteur
Americas_Mexico_ERR2008390_1993	CNRVC030141	Americas	Mexico		Clinical	O1		ERR2008390	1993	SRA	?	NA	https://www.ncbi.nlm.nih.gov/sra/?term=ERR2008390	iLumina PE	SAMEA104125029	PRJEB21298	ERX2068153	48.8	submitted by Institut Pasteur
Americas_Mexico_ERR2008391_1993	CNRVC030142	Americas	Mexico		Clinical	O1		ERR2008391	1993	SRA	?	NA	https://www.ncbi.nlm.nih.gov/sra/?term=ERR2008391	iLumina PE	SAMEA104125030	PRJEB21298	ERX2068154	158.9	submitted by Institut Pasteur
Asia_Bangladesh_SRR6027654_1993	Al4260	Asia	Bangladesh		Clinical	O1		SRR6027654	1993	SRA	?	NA	https://www.ncbi.nlm.nih.gov/sra/?term=SRS2507657	iLumina PE	SAMN07632685	PRJNA395627	SRX3178158	212.1	no data
Asia_Cambodia_ERR1879538_1993	CNRVC150239	Asia	Cambodia		Clinical	O1		ERR1879538	1993	SRA	Weill et al. Science 2017	NA	https://www.ncbi.nlm.nih.gov/sra/?term=ERR1879538	iLumina PE	SAMEA103905200	PRJEB19893	ERX1940063	190.5	submitted by Institut Pasteur
Asia_China_ERR576977_1993	93284	Asia	China		Clinical	O1		ERR576977	1993	SRA	Didelot et al. PLoS Genetics 2015	NA	https://www.ncbi.nlm.nih.gov/sra/?term=ERR576977	iLumina PE	SAMEA2696127	PRJEB6864	ERX535383	277.7	submitted by National Institute for Communicable Disease Control and Prevention (ICDC)
Asia_China_ERR576986_1993	4039	Asia	China		Clinical	O1		ERR576986	1993	SRA	Didelot et al. PLoS Genetics 2015	NA	https://www.ncbi.nlm.nih.gov/sra/?term=ERR576986	iLumina PE	SAMEA2696136	PRJEB6849	ERX535392	268.8	submitted by National Institute for Communicable Disease Control and Prevention (ICDC)
Asia_China_ERR579079_1993	1605-CN	Asia	China		Clinical	O1		ERR579079	1993	SRA	Didelot et al. PLoS Genetics 2015	NA	https://www.ncbi.nlm.nih.gov/sra/?term=ERR579079	iLumina PE	SAMEA2698342	PRJEB6806	ERX537255	269.2	submitted by National Institute for Communicable Disease Control and Prevention (ICDC)
Asia_India_ERR1880804_1993	THSTI_CO327	Asia	India		Clinical	O1		ERR1880804	1993	SRA	Weill et al. Science 2017	NA	https://www.ncbi.nlm.nih.gov/sra/?term=ERR1880804	iLumina PE	SAMEA103910226	PRJEB19893	ERX1941301	223.9	submitted by Institut Pasteur
Asia_India_ERR1880805_1993	THSTI_CO368	Asia	India		Clinical	O1		ERR1880805	1993	SRA	Weill et al. Science 2017	NA	https://www.ncbi.nlm.nih.gov/sra/?term=ERR1880805	iLumina PE	SAMEA103910227	PRJEB19893	ERX1941302	199	submitted by Institut Pasteur
Asia_Laos_SRR6027659_1993	93LA1	Asia	Laos		Clinical	O1		SRR6027659	1993	SRA	?	NA	https://www.ncbi.nlm.nih.gov/sra/?term=SRS2507652	iLumina PE	SAMN07632659	PRJNA395627	SRX3178153	238.1	no data
Asia_Laos_SRR6027660_1993	93LA2	Asia	Laos		Clinical	O1		SRR6027660	1993	SRA	?	NA	https://www.ncbi.nlm.nih.gov/sra/?term=SRS2507651	iLumina PE	SAMN07632660	PRJNA395627	SRX3178152	230	no data
Asia_Laos_SRR6027661_1993	93LA3	Asia	Laos		Clinical	O1		SRR6027661	1993	SRA	?	NA	https://www.ncbi.nlm.nih.gov/sra/?term=SRS2507650	iLumina PE	SAMN07632661	PRJNA395627	SRX3178151	234.5	no data
Asia_Laos_SRR6027666_1993	93LA4	Asia	Laos		Clinical	O1		SRR6027666	1993	SRA	?	NA	https://www.ncbi.nlm.nih.gov/sra/?term=SRS2507645	iLumina PE	SAMN07632662	PRJNA395627	SRX3178146	218.9	no data
Asia_Laos_SRR6027667_1993	93LA5	Asia	Laos		Clinical	O1		SRR6027667	1993	SRA	?	NA	https://www.ncbi.nlm.nih.gov/sra/?term=SRS2507644	iLumina PE	SAMN07632663	PRJNA395627	SRX3178145	210.7	no data
Asia_Lebanon_ERR1879432_1993	CNRVC150223	Asia	Lebanon		Clinical	O1		ERR1879432	1993	SRA	Weill et al. Science 2017	NA	https://www.ncbi.nlm.nih.gov/sra/?term=ERR1879432	iLumina PE	SAMEA103905094	PRJEB19893	ERX1939957	47.8	submitted by Institut Pasteur
Asia_Pakistan_ERR4175696_1993	93-0608	Asia	Pakistan		Clinical	O1		ERR4175696	1993	SRA	Oprea et al.
Asia_Thailand_ERR1879570_1993	CNRVC930155	Asia	Thailand		Clinical	O1		ERR1879570	1993	SRA	Weill et al. Science 2017	NA	https://www.ncbi.nlm.nih.gov/sra/?term=ERR1879570	iLumina PE	SAMEA103905538	PRJEB19893	ERX1940095	421.8	submitted by Institut Pasteur
Asia_Turkey_ERR4175488_1993	CNRVC930329	Asia	Turkey		Clinical	O1		ERR4175488	1993	SRA	Oprea et al.
Europe_France_ERR4175487_1993	CNRVC930402	Europe	France		Clinical	O1		ERR4175487	1993	SRA	Oprea et al.
Europe_Romania_ERR4175495_1993	CNRVC170147	Europe	Romania		Clinical	O1		ERR4175495	1993	SRA	Oprea et al.
Europe_Romania_ERR4175578_1993	CNRVC170136	Europe	Romania		Clinical	O1		ERR4175578	1993	SRA	Oprea et al.
Europe_Ukraine_ERR4175695_1993	95-0745	Europe	Ukraine		Clinical	O1		ERR4175695	1993	SRA	Oprea et al.
Americas_Argentina_CCBT0329_1993	CCBT0329	Americas	Argentina		Clinical	O1	Ogawa	NA	1993	VibrioWatch / Genbank	NA	33004800	NA	Assembly	NA	NA	NA	NA	NA
Africa_Algeria_ERR1878555_1994	CNRVC070120	Africa	Algeria		Clinical	O1		ERR1878555	1994	SRA	Weill et al. Science 2017	NA	https://www.ncbi.nlm.nih.gov/sra/?term=ERR1878555	iLumina PE	SAMEA103900807	PRJEB19893	ERX1939080	278.1	submitted by Institut Pasteur
Africa_Algeria_ERR1878560_1994	CNRVC070154	Africa	Algeria		Clinical	O1		ERR1878560	1994	SRA	Weill et al. Science 2017	NA	https://www.ncbi.nlm.nih.gov/sra/?term=ERR1878560	iLumina PE	SAMEA103900812	PRJEB19893	ERX1939085	202.3	submitted by Institut Pasteur
Africa_Angola_ERR976532_1994	CNRVC940011	Africa	Angola		Clinical	O1		ERR976532	1994	SRA	Weill et al. Science 2017	NA	https://www.ncbi.nlm.nih.gov/sra/?term=ERR976532	iLumina PE	SAMEA3303479	PRJEB8764	ERX1053509	204.1	submitted by The Wellcome Trust Sanger Institute (SC)
Africa_Angola_ERR976533_1994	CNRVC940012	Africa	Angola		Clinical	O1		ERR976533	1994	SRA	Weill et al. Science 2017	NA	https://www.ncbi.nlm.nih.gov/sra/?term=ERR976533	iLumina PE	SAMEA3303481	PRJEB8764	ERX1053510	179.9	submitted by The Wellcome Trust Sanger Institute (SC)
Africa_Chad_ERR998656_1994	CNRVC940163	Africa	Chad		Clinical	O1		ERR998656	1994	SRA	Weill et al. Science 2017	NA	https://www.ncbi.nlm.nih.gov/sra/?term=ERR998656	iLumina PE	SAMEA3303508	PRJEB8764	ERX1077692	220.5	submitted by The Wellcome Trust Sanger Institute (SC)
Africa_Chad_ERR998662_1994	CNRVC940184	Africa	Chad		Clinical	O1		ERR998662	1994	SRA	Weill et al. Science 2017	NA	https://www.ncbi.nlm.nih.gov/sra/?term=ERR998662	iLumina PE	SAMEA3303519	PRJEB8764	ERX1077698	226.6	submitted by The Wellcome Trust Sanger Institute (SC)
Africa_CotedIvoire_ERR976535_1994	CNRVC940034	Africa	Coted_Ivoire		Clinical	O1		ERR976535	1994	SRA	Weill et al. Science 2017	NA	https://www.ncbi.nlm.nih.gov/sra/?term=ERR976535	iLumina PE	SAMEA3303485	PRJEB8764	ERX1053512	173.2	submitted by The Wellcome Trust Sanger Institute (SC)
Africa_DemocraticRepublicoftheCongo_ERR976540_1994	CNRVC940131	Africa	Democratic_Republic_of_the_Congo		Clinical	O1		ERR976540	1994	SRA	Weill et al. Science 2017	NA	https://www.ncbi.nlm.nih.gov/sra/?term=ERR976540	iLumina PE	SAMEA3303495	PRJEB8764	ERX1053517	236	submitted by The Wellcome Trust Sanger Institute (SC)
Africa_DemocraticRepublicoftheCongo_ERR976544_1994	CNRVC940143	Africa	Democratic_Republic_of_the_Congo		Clinical	O1		ERR976544	1994	SRA	Weill et al. Science 2017	NA	https://www.ncbi.nlm.nih.gov/sra/?term=ERR976544	iLumina PE	SAMEA3303502	PRJEB8764	ERX1053521	204	submitted by The Wellcome Trust Sanger Institute (SC)
Africa_DemocraticRepublicoftheCongo_ERR998659_1994	CNRVC940173	Africa	Democratic_Republic_of_the_Congo		Clinical	O1		ERR998659	1994	SRA	Weill et al. Science 2017	NA	https://www.ncbi.nlm.nih.gov/sra/?term=ERR998659	iLumina PE	SAMEA3303514	PRJEB8764	ERX1077695	237	submitted by The Wellcome Trust Sanger Institute (SC)
Africa_Djibouti_ERR976597_1994	CNRVC010015	Africa	Djibouti		Clinical	O1		ERR976597	1994	SRA	Weill et al. Science 2017	NA	https://www.ncbi.nlm.nih.gov/sra/?term=ERR976597	iLumina PE	SAMEA3303634	PRJEB8764	ERX1053574	203	submitted by The Wellcome Trust Sanger Institute (SC)
Africa_Djibouti_ERR976598_1994	CNRVC010017	Africa	Djibouti		Clinical	O1		ERR976598	1994	SRA	Weill et al. Science 2017	NA	https://www.ncbi.nlm.nih.gov/sra/?term=ERR976598	iLumina PE	SAMEA3303636	PRJEB8764	ERX1053575	173.8	submitted by The Wellcome Trust Sanger Institute (SC)
Africa_Djibouti_ERR976599_1994	CNRVC010018	Africa	Djibouti		Clinical	O1		ERR976599	1994	SRA	Weill et al. Science 2017	NA	https://www.ncbi.nlm.nih.gov/sra/?term=ERR976599	iLumina PE	SAMEA3303638	PRJEB8764	ERX1053576	194.3	submitted by The Wellcome Trust Sanger Institute (SC)
Africa_GuineaBissau_ERR976504_1994	CNRVC140133	Africa	Guinea_Bissau		Clinical	O1		ERR976504	1994	SRA	Weill et al. Science 2017	NA	https://www.ncbi.nlm.nih.gov/sra/?term=ERR976504	iLumina PE	SAMEA3303423	PRJEB8764	ERX1053481	198.5	submitted by The Wellcome Trust Sanger Institute (SC)
Africa_Guinea_ERR976537_1994	CNRVC940103	Africa	Guinea		Clinical	O1		ERR976537	1994	SRA	Weill et al. Science 2017	NA	https://www.ncbi.nlm.nih.gov/sra/?term=ERR976537	iLumina PE	SAMEA3303488	PRJEB8764	ERX1053514	187	submitted by The Wellcome Trust Sanger Institute (SC)
Africa_Guinea_ERR976538_1994	CNRVC940109	Africa	Guinea		Clinical	O1		ERR976538	1994	SRA	Weill et al. Science 2017	NA	https://www.ncbi.nlm.nih.gov/sra/?term=ERR976538	iLumina PE	SAMEA3303491	PRJEB8764	ERX1053515	187.8	submitted by The Wellcome Trust Sanger Institute (SC)
Africa_Guinea_ERR976539_1994	CNRVC940128	Africa	Guinea		Clinical	O1		ERR976539	1994	SRA	Weill et al. Science 2017	NA	https://www.ncbi.nlm.nih.gov/sra/?term=ERR976539	iLumina PE	SAMEA3303492	PRJEB8764	ERX1053516	167.6	submitted by The Wellcome Trust Sanger Institute (SC)
Africa_Guinea_ERR976542_1994	CNRVC940141	Africa	Guinea		Clinical	O1		ERR976542	1994	SRA	Weill et al. Science 2017	NA	https://www.ncbi.nlm.nih.gov/sra/?term=ERR976542	iLumina PE	SAMEA3303498	PRJEB8764	ERX1053519	187.1	submitted by The Wellcome Trust Sanger Institute (SC)
Africa_Liberia_ERR976543_1994	CNRVC940142	Africa	Liberia		Clinical	O1		ERR976543	1994	SRA	Weill et al. Science 2017	NA	https://www.ncbi.nlm.nih.gov/sra/?term=ERR976543	iLumina PE	SAMEA3303500	PRJEB8764	ERX1053520	208.9	submitted by The Wellcome Trust Sanger Institute (SC)
Africa_Liberia_ERR976545_1994	CNRVC940147	Africa	Liberia		Clinical	O1		ERR976545	1994	SRA	Weill et al. Science 2017	NA	https://www.ncbi.nlm.nih.gov/sra/?term=ERR976545	iLumina PE	SAMEA3303504	PRJEB8764	ERX1053522	207.7	submitted by The Wellcome Trust Sanger Institute (SC)
Africa_Liberia_ERR976546_1994	CNRVC940162	Africa	Liberia		Clinical	O1		ERR976546	1994	SRA	Weill et al. Science 2017	NA	https://www.ncbi.nlm.nih.gov/sra/?term=ERR976546	iLumina PE	SAMEA3303505	PRJEB8764	ERX1053523	210	submitted by The Wellcome Trust Sanger Institute (SC)
Africa_Liberia_ERR998657_1994	CNRVC940164	Africa	Liberia		Clinical	O1		ERR998657	1994	SRA	Weill et al. Science 2017	NA	https://www.ncbi.nlm.nih.gov/sra/?term=ERR998657	iLumina PE	SAMEA3303509	PRJEB8764	ERX1077693	221.5	submitted by The Wellcome Trust Sanger Institute (SC)
Africa_Liberia_ERR998658_1994	CNRVC940165	Africa	Liberia		Clinical	O1		ERR998658	1994	SRA	Weill et al. Science 2017	NA	https://www.ncbi.nlm.nih.gov/sra/?term=ERR998658	iLumina PE	SAMEA3303512	PRJEB8764	ERX1077694	244	submitted by The Wellcome Trust Sanger Institute (SC)
Africa_Morocco_ERR976541_1994	CNRVC940137	Africa	Morocco		Clinical	O1		ERR976541	1994	SRA	Weill et al. Science 2017	NA	https://www.ncbi.nlm.nih.gov/sra/?term=ERR976541	iLumina PE	SAMEA3303497	PRJEB8764	ERX1053518	200.8	submitted by The Wellcome Trust Sanger Institute (SC)
Africa_Morocco_ERR998660_1994	CNRVC940179	Africa	Morocco		Clinical	O1		ERR998660	1994	SRA	Weill et al. Science 2017	NA	https://www.ncbi.nlm.nih.gov/sra/?term=ERR998660	iLumina PE	SAMEA3303515	PRJEB8764	ERX1077696	218	submitted by The Wellcome Trust Sanger Institute (SC)
Africa_Morocco_ERR998661_1994	CNRVC940180	Africa	Morocco		Clinical	O1		ERR998661	1994	SRA	Weill et al. Science 2017	NA	https://www.ncbi.nlm.nih.gov/sra/?term=ERR998661	iLumina PE	SAMEA3303517	PRJEB8764	ERX1077697	242.6	submitted by The Wellcome Trust Sanger Institute (SC)
Africa_Niger_ERR998663_1994	CNRVC940190	Africa	Niger		Clinical	O1		ERR998663	1994	SRA	Weill et al. Science 2017	NA	https://www.ncbi.nlm.nih.gov/sra/?term=ERR998663	iLumina PE	SAMEA3303521	PRJEB8764	ERX1077699	222.1	submitted by The Wellcome Trust Sanger Institute (SC)
Africa_Senegal_ERR1879434_1994	CNRVC150226	Africa	Senegal		Clinical	O1		ERR1879434	1994	SRA	Weill et al. Science 2017	NA	https://www.ncbi.nlm.nih.gov/sra/?term=ERR1879434	iLumina PE	SAMEA103905096	PRJEB19893	ERX1939959	207.9	submitted by Institut Pasteur
Africa_Somalia_ERR1879575_1994	CNRVC940066	Africa	Somalia		Clinical	O1		ERR1879575	1994	SRA	Weill et al. Science 2017	NA	https://www.ncbi.nlm.nih.gov/sra/?term=ERR1879575	iLumina PE	SAMEA103905930	PRJEB19893	ERX1940100	514.8	submitted by Institut Pasteur
Americas_FrenchGuiana_ERR1879578_1994	CNRVC940183	Americas	French_Guiana		Clinical	O1		ERR1879578	1994	SRA	Domman et al. Submitted	NA	https://www.ncbi.nlm.nih.gov/sra/?term=ERR1879578	iLumina PE	SAMEA103905933	PRJEB19893	ERX1940103	226.8	submitted by Institut Pasteur
Americas_Mexico_ERR163241_1994	54267	Americas	Mexico		Clinical	O1		ERR163241	1994	SRA	Domman et al. Submitted	NA	https://www.ncbi.nlm.nih.gov/sra/?term=ERR163241	iLumina PE	SAMEA1484104	PRJEB2215	ERX139118	202.5	The Wellcome Trust Sanger Institute (SC)
Americas_Mexico_ERR163242_1994	54328	Americas	Mexico		Clinical	O1		ERR163242	1994	SRA	Domman et al. Submitted	NA	https://www.ncbi.nlm.nih.gov/sra/?term=ERR163242	iLumina PE	SAMEA1484136	PRJEB2215	ERX139119	258.1	The Wellcome Trust Sanger Institute (SC)
Americas_Mexico_ERR044787_1994	87406	Americas	Mexico		Clinical	O1		ERR044787	1994	SRA	?	NA	https://www.ncbi.nlm.nih.gov/sra/?term=ERR044787	iLumina PE	SAMEA1018818	PRJEB2215	ERX019895	539.8	The Wellcome Trust Sanger Institute (SC)
Americas_Mexico_ERR2008392_1994	CNRVC030146	Americas	Mexico		Clinical	O1		ERR2008392	1994	SRA	?	NA	https://www.ncbi.nlm.nih.gov/sra/?term=ERR2008392	iLumina PE	SAMEA104125031	PRJEB21298	ERX2068155	229.7	submitted by Institut Pasteur
Americas_Mexico_ERR2008393_1994	CNRVC030148	Americas	Mexico		Clinical	O1		ERR2008393	1994	SRA	?	NA	https://www.ncbi.nlm.nih.gov/sra/?term=ERR2008393	iLumina PE	SAMEA104125032	PRJEB21298	ERX2068156	214.2	submitted by Institut Pasteur
Americas_Mexico_ERR2008394_1994	CNRVC030149	Americas	Mexico		Clinical	O1		ERR2008394	1994	SRA	?	NA	https://www.ncbi.nlm.nih.gov/sra/?term=ERR2008394	iLumina PE	SAMEA104125033	PRJEB21298	ERX2068157	157.6	submitted by Institut Pasteur
Americas_Mexico_ERR2008395_1994	CNRVC030150	Americas	Mexico		Clinical	O1		ERR2008395	1994	SRA	?	NA	https://www.ncbi.nlm.nih.gov/sra/?term=ERR2008395	iLumina PE	SAMEA104125034	PRJEB21298	ERX2068158	238.6	submitted by Institut Pasteur
Americas_Mexico_ERR2008396_1994	CNRVC030151	Americas	Mexico		Clinical	O1		ERR2008396	1994	SRA	?	NA	https://www.ncbi.nlm.nih.gov/sra/?term=ERR2008396	iLumina PE	SAMEA104125035	PRJEB21298	ERX2068159	144.1	submitted by Institut Pasteur
Americas_Mexico_ERR2008397_1994	CNRVC030153	Americas	Mexico		Clinical	O1		ERR2008397	1994	SRA	?	NA	https://www.ncbi.nlm.nih.gov/sra/?term=ERR2008397	iLumina PE	SAMEA104125036	PRJEB21298	ERX2068160	171.1	submitted by Institut Pasteur
Asia_Bangladesh_ERR018120_1994	MJ1485	Asia	Bangladesh		Clinical	O1		ERR018120	1994	SRA	Oprea et al.
Asia_Bangladesh_ERR018179_1994	A346(2)	Asia	Bangladesh		Clinical	O1		ERR018179	1994	SRA	Oprea et al.
Asia_China_ERR576985_1994	4070	Asia	China		Clinical	O1		ERR576985	1994	SRA	Didelot et al. PLoS Genetics 2015	NA	https://www.ncbi.nlm.nih.gov/sra/?term=ERR576985	iLumina PE	SAMEA2696135	PRJEB6850	ERX535391	272.6	submitted by National Institute for Communicable Disease Control and Prevention (ICDC)
Asia_China_ERR579311_1994	129-CN	Asia	China		Clinical	O1		ERR579311	1994	SRA	Didelot et al. PLoS Genetics 2015	NA	https://www.ncbi.nlm.nih.gov/sra/?term=ERR579311	iLumina PE	SAMEA2699024	PRJEB6797	ERX537485	268.4	submitted by National Institute for Communicable Disease Control and Prevention (ICDC)
Asia_China_ERR579986_1994	1525-CN	Asia	China		Clinical	O1		ERR579986	1994	SRA	Didelot et al. PLoS Genetics 2015	NA	https://www.ncbi.nlm.nih.gov/sra/?term=ERR579986	iLumina PE	SAMEA2698347	PRJEB6801	ERX538109	160.2	submitted by National Institute for Communicable Disease Control and Prevention (ICDC)
Asia_India_ERR1880806_1994	THSTI_CO553	Asia	India		Clinical	O1		ERR1880806	1994	SRA	Weill et al. Science 2017	NA	https://www.ncbi.nlm.nih.gov/sra/?term=ERR1880806	iLumina PE	SAMEA103910228	PRJEB19893	ERX1941303	86.3	submitted by Institut Pasteur
Asia_India_ERR1880807_1994	THSTI_CO783	Asia	India		Clinical	O1		ERR1880807	1994	SRA	Weill et al. Science 2017	NA	https://www.ncbi.nlm.nih.gov/sra/?term=ERR1880807	iLumina PE	SAMEA103910229	PRJEB19893	ERX1941304	151.8	submitted by Institut Pasteur
Asia_Nepal_ERR1879576_1994	CNRVC940135	Asia	Nepal		Clinical	O1		ERR1879576	1994	SRA	Weill et al. Science 2017	NA	https://www.ncbi.nlm.nih.gov/sra/?term=ERR1879576	iLumina PE	SAMEA103905931	PRJEB19893	ERX1940101	308.9	submitted by Institut Pasteur
Asia_Palestine_ERR042729_1994	G2	Asia	Palestine		Clinical	O1		ERR042729	1994	SRA	Weill et al. Science 2017	NA	https://www.ncbi.nlm.nih.gov/sra/?term=ERR042729	iLumina PE	SAMEA1018437	PRJEB2215	ERX019861	708.9	The Wellcome Trust Sanger Institute (SC)
Asia_Palestine_ERR042733_1994	G11	Asia	Palestine		Clinical	O1		ERR042733	1994	SRA	Weill et al. Science 2017	NA	https://www.ncbi.nlm.nih.gov/sra/?term=ERR042733	iLumina PE	SAMEA1018377	PRJEB2215	ERX019865	347.7	The Wellcome Trust Sanger Institute (SC)
Asia_Palestine_ERR042738_1994	G21	Asia	Palestine		Clinical	O1		ERR042738	1994	SRA	Weill et al. Science 2017	NA	https://www.ncbi.nlm.nih.gov/sra/?term=ERR042738	iLumina PE	SAMEA1018595	PRJEB2215	ERX019870	333.3	The Wellcome Trust Sanger Institute (SC)
Asia_Turkey_ERR1880794_1994	RKI-ZBS2-CH218	Asia	Turkey		Clinical	O1		ERR1880794	1994	SRA	Weill et al. Science 2017	NA	https://www.ncbi.nlm.nih.gov/sra/?term=ERR1880794	iLumina PE	SAMEA103910216	PRJEB19893	ERX1941291	524.3	submitted by Institut Pasteur
Asia_Turkey_ERR1880795_1994	RKI-ZBS2-CH234	Asia	Turkey		Clinical	O1		ERR1880795	1994	SRA	Weill et al. Science 2017	NA	https://www.ncbi.nlm.nih.gov/sra/?term=ERR1880795	iLumina PE	SAMEA103910217	PRJEB19893	ERX1941292	72.1	submitted by Institut Pasteur
Asia_Turkey_ERR4175574_1994	CNRVC170140	Asia	Turkey		Clinical	O1		ERR4175574	1994	SRA	Oprea et al.
Europe_Albania_ERR1879577_1994	CNRVC940149	Europe	Albania		Clinical	O1		ERR1879577	1994	SRA	?	NA	https://www.ncbi.nlm.nih.gov/sra/?term=ERR1879577	iLumina PE	SAMEA103905932	PRJEB19893	ERX1940102	407.2	submitted by Institut Pasteur
Europe_Albania_ERR4175485_1994	CNRVC940159	Europe	Albania		Clinical	O1		ERR4175485	1994	SRA	Oprea et al.
Europe_Albania_ERR4175486_1994	CNRVC940154	Europe	Albania		Clinical	O1		ERR4175486	1994	SRA	Oprea et al.
Europe_Italy_ERR1879438_1994	CNRVC150230	Europe	Italy		Clinical	O1		ERR1879438	1994	SRA	Weill et al. Science 2017	NA	https://www.ncbi.nlm.nih.gov/sra/?term=ERR1879438	iLumina PE	SAMEA103905100	PRJEB19893	ERX1939963	337.8	submitted by Institut Pasteur
Europe_Romania_ERR1879393_1994	CNRVC150219	Europe	Romania		Clinical	O1		ERR1879393	1994	SRA	Weill et al. Science 2017	NA	https://www.ncbi.nlm.nih.gov/sra/?term=ERR1879393	iLumina PE	SAMEA103905038	PRJEB19893	ERX1939918	229.3	submitted by Institut Pasteur
Europe_Romania_ERR4175491_1994	CNRVC170151	Europe	Romania		Clinical	O1		ERR4175491	1994	SRA	Oprea et al.
Europe_Romania_ERR4175493_1994	CNRVC170149	Europe	Romania		Clinical	O1		ERR4175493	1994	SRA	Oprea et al.
Europe_Romania_ERR4175575_1994	CNRVC170139	Europe	Romania		Clinical	O1		ERR4175575	1994	SRA	Oprea et al.
Europe_Romania_ERR4175576_1994	CNRVC170138	Europe	Romania		Clinical	O1		ERR4175576	1994	SRA	Oprea et al.
Europe_Romania_ERR4175577_1994	CNRVC170137	Europe	Romania		Clinical	O1		ERR4175577	1994	SRA	Oprea et al.
Europe_Romania_ERR4175580_1994	CNRVC170134	Europe	Romania		Clinical	O1		ERR4175580	1994	SRA	Oprea et al.
Europe_Romania_ERR4175581_1994	CNRVC170133	Europe	Romania		Clinical	O1		ERR4175581	1994	SRA	Oprea et al.
Europe_Romania_ERR4175583_1994	CNRVC170131	Europe	Romania		Clinical	O1		ERR4175583	1994	SRA	Oprea et al.
Europe_Romania_ERR4175597_1994	CNRVC170116	Europe	Romania		Clinical	O1		ERR4175597	1994	SRA	Oprea et al.
Europe_Romania_ERR4175611_1994	CNRVC170100	Europe	Romania		Clinical	O1		ERR4175611	1994	SRA	Oprea et al.
Europe_Romania_ERR4175612_1994	CNRVC170099	Europe	Romania		Clinical	O1		ERR4175612	1994	SRA	Oprea et al.
Europe_Romania_ERR4175616_1994	CNRVC170092	Europe	Romania		Clinical	O1		ERR4175616	1994	SRA	Oprea et al.
Europe_Romania_ERR4175618_1994	CNRVC170090	Europe	Romania		Clinical	O1		ERR4175618	1994	SRA	Oprea et al.
Europe_Romania_ERR4175619_1994	CNRVC170089	Europe	Romania		Clinical	O1		ERR4175619	1994	SRA	Oprea et al.
Europe_Romania_ERR4175657_1994	CNRVC170049	Europe	Romania		Clinical	O1		ERR4175657	1994	SRA	Oprea et al.
Europe_Romania_ERR4175664_1994	CNRVC170042	Europe	Romania		Clinical	O1		ERR4175664	1994	SRA	Oprea et al.
Europe_Romania_ERR4175665_1994	CNRVC170041	Europe	Romania		Clinical	O1		ERR4175665	1994	SRA	Oprea et al.
Europe_Romania_ERR4175666_1994	CNRVC170039	Europe	Romania		Clinical	O1		ERR4175666	1994	SRA	Oprea et al.
Europe_Romania_ERR4175681_1994	CNRVC170023	Europe	Romania		Clinical	O1		ERR4175681	1994	SRA	Oprea et al.
Europe_Romania_ERR4175682_1994	CNRVC170022	Europe	Romania		Clinical	O1		ERR4175682	1994	SRA	Oprea et al.
Europe_Turkey_ERR4175669_1994	CNRVC170036	Europe	Turkey		Clinical	O1		ERR4175669	1994	SRA	Oprea et al.
Europe_Ukraine_ERR4175683_1994	95-0781	Europe	Ukraine		Clinical	O1		ERR4175683	1994	SRA	Oprea et al.
Europe_Ukraine_ERR4175684_1994	95-0780	Europe	Ukraine		Clinical	O1		ERR4175684	1994	SRA	Oprea et al.
Europe_Ukraine_ERR4175685_1994	95-0776	Europe	Ukraine		Clinical	O1		ERR4175685	1994	SRA	Oprea et al.
Europe_Ukraine_ERR4175686_1994	95-0775	Europe	Ukraine		Clinical	O1		ERR4175686	1994	SRA	Oprea et al.
Europe_Ukraine_ERR4175687_1994	95-0768	Europe	Ukraine		Clinical	O1		ERR4175687	1994	SRA	Oprea et al.
Europe_Ukraine_ERR4175688_1994	95-0766	Europe	Ukraine		Clinical	O1		ERR4175688	1994	SRA	Oprea et al.
Europe_Ukraine_ERR4175689_1994	95-0765	Europe	Ukraine		Clinical	O1		ERR4175689	1994	SRA	Oprea et al.
Europe_Ukraine_ERR4175690_1994	95-0761	Europe	Ukraine		Clinical	O1		ERR4175690	1994	SRA	Oprea et al.
Europe_Ukraine_ERR4175691_1994	95-0759	Europe	Ukraine		Clinical	O1		ERR4175691	1994	SRA	Oprea et al.
Europe_Ukraine_ERR4175692_1994	95-0754	Europe	Ukraine		Clinical	O1		ERR4175692	1994	SRA	Oprea et al.
Asia_Bangladesh_MJ1236_1994	MJ1236	Asia	Bangladesh		Clinical	O1	Inaba	NA	1994	VibrioWatch / Genbank	NA	19720995	NA	Assembly	NA	NA	NA	NA	NA
Asia_China_EL2327_1994	EL2327	Asia	China		Clinical	O1	Ogawa	NA	1994	VibrioWatch / Genbank	NA	31771974	NA	Assembly	NA	NA	NA	NA	NA
Asia_China_EL2329_1994	EL2329	Asia	China		Environmental	O1	Ogawa	NA	1994	VibrioWatch / Genbank	NA	31771974	NA	Assembly	NA	NA	NA	NA	NA
Asia_China_EL2335_1994	EL2335	Asia	China		Clinical	O1	Ogawa	NA	1994	VibrioWatch / Genbank	NA	31771974	NA	Assembly	NA	NA	NA	NA	NA
Asia_China_EL2344_1994	EL2344	Asia	China		Clinical	O1	Ogawa	NA	1994	VibrioWatch / Genbank	NA	31771974	NA	Assembly	NA	NA	NA	NA	NA
Asia_China_EL2347_1994	EL2347	Asia	China		Clinical	O1	Ogawa	NA	1994	VibrioWatch / Genbank	NA	31771974	NA	Assembly	NA	NA	NA	NA	NA
Asia_China_EL2348_1994	EL2348	Asia	China		Clinical	O1	Ogawa	NA	1994	VibrioWatch / Genbank	NA	31771974	NA	Assembly	NA	NA	NA	NA	NA
Asia_China_EL2349_1994	EL2349	Asia	China		Clinical	O1	Ogawa	NA	1994	VibrioWatch / Genbank	NA	31771974	NA	Assembly	NA	NA	NA	NA	NA
Asia_China_EL2351_1994	EL2351	Asia	China		Clinical	O1	Ogawa	NA	1994	VibrioWatch / Genbank	NA	31771974	NA	Assembly	NA	NA	NA	NA	NA
Asia_China_EL2356_1994	EL2356	Asia	China		Clinical	O1	Ogawa	NA	1994	VibrioWatch / Genbank	NA	31771974	NA	Assembly	NA	NA	NA	NA	NA
Asia_China_EL2382_1994	EL2382	Asia	China		Clinical	O1	Ogawa	NA	1994	VibrioWatch / Genbank	NA	31771974	NA	Assembly	NA	NA	NA	NA	NA
Africa_Angola_ERR998664_1995	CNRVC950002	Africa	Angola		Clinical	O1		ERR998664	1995	SRA	Weill et al. Science 2017	NA	https://www.ncbi.nlm.nih.gov/sra/?term=ERR998664	iLumina PE	SAMEA3303522	PRJEB8764	ERX1077700	188.4	submitted by The Wellcome Trust Sanger Institute (SC)
Africa_Angola_ERR998665_1995	CNRVC950007	Africa	Angola		Clinical	O1		ERR998665	1995	SRA	Weill et al. Science 2017	NA	https://www.ncbi.nlm.nih.gov/sra/?term=ERR998665	iLumina PE	SAMEA3303524	PRJEB8764	ERX1077701	183.3	submitted by The Wellcome Trust Sanger Institute (SC)
Africa_BurkinaFaso_ERR998671_1995	CNRVC950700	Africa	Burkina_Faso		Clinical	O1		ERR998671	1995	SRA	Weill et al. Science 2017	NA	https://www.ncbi.nlm.nih.gov/sra/?term=ERR998671	iLumina PE	SAMEA3303545	PRJEB8764	ERX1077707	255.6	submitted by The Wellcome Trust Sanger Institute (SC)
Africa_BurkinaFaso_ERR998672_1995	CNRVC950702	Africa	Burkina_Faso		Clinical	O1		ERR998672	1995	SRA	Weill et al. Science 2017	NA	https://www.ncbi.nlm.nih.gov/sra/?term=ERR998672	iLumina PE	SAMEA3303547	PRJEB8764	ERX1077708	204.4	submitted by The Wellcome Trust Sanger Institute (SC)
Africa_BurkinaFaso_ERR998687_1995	CNRVC950801	Africa	Burkina_Faso		Clinical	O1		ERR998687	1995	SRA	Weill et al. Science 2017	NA	https://www.ncbi.nlm.nih.gov/sra/?term=ERR998687	iLumina PE	SAMEA3303575	PRJEB8764	ERX1077723	205	submitted by The Wellcome Trust Sanger Institute (SC)
Africa_BurkinaFaso_ERR998688_1995	CNRVC950806	Africa	Burkina_Faso		Clinical	O1		ERR998688	1995	SRA	Weill et al. Science 2017	NA	https://www.ncbi.nlm.nih.gov/sra/?term=ERR998688	iLumina PE	SAMEA3303577	PRJEB8764	ERX1077724	198.7	submitted by The Wellcome Trust Sanger Institute (SC)
Africa_Cameroon_ERR998666_1995	CNRVC950011	Africa	Cameroon		Clinical	O1		ERR998666	1995	SRA	Weill et al. Science 2017	NA	https://www.ncbi.nlm.nih.gov/sra/?term=ERR998666	iLumina PE	SAMEA3303534	PRJEB8764	ERX1077702	157.2	submitted by The Wellcome Trust Sanger Institute (SC)
Africa_CotedIvoire_ERR998682_1995	CNRVC950753	Africa	Coted_Ivoire		Clinical	O1		ERR998682	1995	SRA	Weill et al. Science 2017	NA	https://www.ncbi.nlm.nih.gov/sra/?term=ERR998682	iLumina PE	SAMEA3303565	PRJEB8764	ERX1077718	198.5	submitted by The Wellcome Trust Sanger Institute (SC)
Africa_CotedIvoire_ERR998683_1995	CNRVC950755	Africa	Coted_Ivoire		Clinical	O1		ERR998683	1995	SRA	Weill et al. Science 2017	NA	https://www.ncbi.nlm.nih.gov/sra/?term=ERR998683	iLumina PE	SAMEA3303567	PRJEB8764	ERX1077719	179.5	submitted by The Wellcome Trust Sanger Institute (SC)
Africa_CotedIvoire_ERR998684_1995	CNRVC950756	Africa	Coted_Ivoire		Clinical	O1		ERR998684	1995	SRA	Weill et al. Science 2017	NA	https://www.ncbi.nlm.nih.gov/sra/?term=ERR998684	iLumina PE	SAMEA3303569	PRJEB8764	ERX1077720	184.2	submitted by The Wellcome Trust Sanger Institute (SC)
Africa_CotedIvoire_ERR998685_1995	CNRVC950758	Africa	Coted_Ivoire		Clinical	O1		ERR998685	1995	SRA	Weill et al. Science 2017	NA	https://www.ncbi.nlm.nih.gov/sra/?term=ERR998685	iLumina PE	SAMEA3303571	PRJEB8764	ERX1077721	222.8	submitted by The Wellcome Trust Sanger Institute (SC)
Africa_DemocraticRepublicoftheCongo_ERR998667_1995	CNRVC950693	Africa	Democratic_Republic_of_the_Congo		Clinical	O1		ERR998667	1995	SRA	Weill et al. Science 2017	NA	https://www.ncbi.nlm.nih.gov/sra/?term=ERR998667	iLumina PE	SAMEA3303536	PRJEB8764	ERX1077703	236.7	submitted by The Wellcome Trust Sanger Institute (SC)
Africa_DemocraticRepublicoftheCongo_ERR998668_1995	CNRVC950694	Africa	Democratic_Republic_of_the_Congo		Clinical	O1		ERR998668	1995	SRA	Weill et al. Science 2017	NA	https://www.ncbi.nlm.nih.gov/sra/?term=ERR998668	iLumina PE	SAMEA3303538	PRJEB8764	ERX1077704	195.4	submitted by The Wellcome Trust Sanger Institute (SC)
Africa_DemocraticRepublicoftheCongo_ERR998669_1995	CNRVC950695	Africa	Democratic_Republic_of_the_Congo		Clinical	O1		ERR998669	1995	SRA	Weill et al. Science 2017	NA	https://www.ncbi.nlm.nih.gov/sra/?term=ERR998669	iLumina PE	SAMEA3303540	PRJEB8764	ERX1077705	197.1	submitted by The Wellcome Trust Sanger Institute (SC)
Africa_DemocraticRepublicoftheCongo_ERR998681_1995	CNRVC950746	Africa	Democratic_Republic_of_the_Congo		Clinical	O1		ERR998681	1995	SRA	Weill et al. Science 2017	NA	https://www.ncbi.nlm.nih.gov/sra/?term=ERR998681	iLumina PE	SAMEA3303563	PRJEB8764	ERX1077717	199.6	submitted by The Wellcome Trust Sanger Institute (SC)
Africa_Guinea_ERR998670_1995	CNRVC950699	Africa	Guinea		Clinical	O1		ERR998670	1995	SRA	Weill et al. Science 2017	NA	https://www.ncbi.nlm.nih.gov/sra/?term=ERR998670	iLumina PE	SAMEA3303542	PRJEB8764	ERX1077706	206.6	submitted by The Wellcome Trust Sanger Institute (SC)
Africa_Guinea_ERR998676_1995	CNRVC950723	Africa	Guinea		Clinical	O1		ERR998676	1995	SRA	Weill et al. Science 2017	NA	https://www.ncbi.nlm.nih.gov/sra/?term=ERR998676	iLumina PE	SAMEA3303554	PRJEB8764	ERX1077712	181.6	submitted by The Wellcome Trust Sanger Institute (SC)
Africa_Guinea_ERR998677_1995	CNRVC950724	Africa	Guinea		Clinical	O1		ERR998677	1995	SRA	Weill et al. Science 2017	NA	https://www.ncbi.nlm.nih.gov/sra/?term=ERR998677	iLumina PE	SAMEA3303556	PRJEB8764	ERX1077713	221.8	submitted by The Wellcome Trust Sanger Institute (SC)
Africa_Liberia_ERR998678_1995	CNRVC950728	Africa	Liberia		Clinical	O1		ERR998678	1995	SRA	Weill et al. Science 2017	NA	https://www.ncbi.nlm.nih.gov/sra/?term=ERR998678	iLumina PE	SAMEA3303558	PRJEB8764	ERX1077714	200	submitted by The Wellcome Trust Sanger Institute (SC)
Africa_Liberia_ERR998679_1995	CNRVC950730	Africa	Liberia		Clinical	O1		ERR998679	1995	SRA	Weill et al. Science 2017	NA	https://www.ncbi.nlm.nih.gov/sra/?term=ERR998679	iLumina PE	SAMEA3303560	PRJEB8764	ERX1077715	217	submitted by The Wellcome Trust Sanger Institute (SC)
Africa_Mali_ERR998673_1995	CNRVC950707	Africa	Mali		Clinical	O1		ERR998673	1995	SRA	Weill et al. Science 2017	NA	https://www.ncbi.nlm.nih.gov/sra/?term=ERR998673	iLumina PE	SAMEA3303549	PRJEB8764	ERX1077709	188.3	submitted by The Wellcome Trust Sanger Institute (SC)
Africa_Mali_ERR998674_1995	CNRVC950708	Africa	Mali		Clinical	O1		ERR998674	1995	SRA	Weill et al. Science 2017	NA	https://www.ncbi.nlm.nih.gov/sra/?term=ERR998674	iLumina PE	SAMEA3303550	PRJEB8764	ERX1077710	167.2	submitted by The Wellcome Trust Sanger Institute (SC)
Africa_Niger_ERR998686_1995	CNRVC950759	Africa	Niger		Clinical	O1		ERR998686	1995	SRA	Weill et al. Science 2017	NA	https://www.ncbi.nlm.nih.gov/sra/?term=ERR998686	iLumina PE	SAMEA3303573	PRJEB8764	ERX1077722	171	submitted by The Wellcome Trust Sanger Institute (SC)
Africa_SierraLeone_ERR998675_1995	CNRVC950712	Africa	Sierra_Leone		Clinical	O1		ERR998675	1995	SRA	Weill et al. Science 2017	NA	https://www.ncbi.nlm.nih.gov/sra/?term=ERR998675	iLumina PE	SAMEA3303552	PRJEB8764	ERX1077711	196.1	submitted by The Wellcome Trust Sanger Institute (SC)
Americas_Ecuador_ERR1879579_1995	CNRVC950014	Americas	Ecuador		Clinical	O1		ERR1879579	1995	SRA	Domman et al. Submitted	NA	https://www.ncbi.nlm.nih.gov/sra/?term=ERR1879579	iLumina PE	SAMEA103905934	PRJEB19893	ERX1940104	309.8	submitted by Institut Pasteur
Americas_Mexico_ERR163243_1995	60452_1995-sc-2012-05-03T15:35:53Z-1410940	Americas	Mexico		Clinical	O1		ERR163243	1995	SRA	Domman et al. Submitted	NA	https://www.ncbi.nlm.nih.gov/sra/?term=ERR163243	iLumina PE	SAMEA1483983	PRJEB2215	ERX139120	256.4	The Wellcome Trust Sanger Institute (SC)
Americas_Mexico_ERR163244_1995	60483_1995-sc-2012-05-03T15:31:00Z-1410941	Americas	Mexico		Clinical	O1		ERR163244	1995	SRA	Domman et al. Submitted	NA	https://www.ncbi.nlm.nih.gov/sra/?term=ERR163244	iLumina PE	SAMEA1484134	PRJEB2215	ERX139121	258.6	The Wellcome Trust Sanger Institute (SC)
Americas_Mexico_ERR044788_1995	87409	Americas	Mexico		Clinical	O1		ERR044788	1995	SRA	?	NA	https://www.ncbi.nlm.nih.gov/sra/?term=ERR044788	iLumina PE	SAMEA1018791	PRJEB2215	ERX019896	796.6	The Wellcome Trust Sanger Institute (SC)
Americas_Mexico_ERR2008398_1995	CNRVC030157	Americas	Mexico		Clinical	O1		ERR2008398	1995	SRA	?	NA	https://www.ncbi.nlm.nih.gov/sra/?term=ERR2008398	iLumina PE	SAMEA104125037	PRJEB21298	ERX2068161	182.1	submitted by Institut Pasteur
Americas_Mexico_ERR2008399_1995	CNRVC030158	Americas	Mexico		Clinical	O1		ERR2008399	1995	SRA	?	NA	https://www.ncbi.nlm.nih.gov/sra/?term=ERR2008399	iLumina PE	SAMEA104125038	PRJEB21298	ERX2068162	167.6	submitted by Institut Pasteur
Americas_Mexico_ERR2008400_1995	CNRVC030161	Americas	Mexico		Clinical	O1		ERR2008400	1995	SRA	?	NA	https://www.ncbi.nlm.nih.gov/sra/?term=ERR2008400	iLumina PE	SAMEA104125039	PRJEB21298	ERX2068163	125.9	submitted by Institut Pasteur
Americas_Mexico_ERR2008401_1995	CNRVC030162	Americas	Mexico		Clinical	O1		ERR2008401	1995	SRA	?	NA	https://www.ncbi.nlm.nih.gov/sra/?term=ERR2008401	iLumina PE	SAMEA104125040	PRJEB21298	ERX2068164	225.1	submitted by Institut Pasteur
Americas_Mexico_ERR2008402_1995	CNRVC030164	Americas	Mexico		Clinical	O1		ERR2008402	1995	SRA	?	NA	https://www.ncbi.nlm.nih.gov/sra/?term=ERR2008402	iLumina PE	SAMEA104125041	PRJEB21298	ERX2068165	75.9	submitted by Institut Pasteur
Americas_Mexico_ERR2008404_1995	CNRVC030166	Americas	Mexico		Clinical	O1		ERR2008404	1995	SRA	?	NA	https://www.ncbi.nlm.nih.gov/sra/?term=ERR2008404	iLumina PE	SAMEA104125043	PRJEB21298	ERX2068167	134.9	submitted by Institut Pasteur
Americas_Mexico_ERR2008405_1995	CNRVC030167	Americas	Mexico		Clinical	O1		ERR2008405	1995	SRA	?	NA	https://www.ncbi.nlm.nih.gov/sra/?term=ERR2008405	iLumina PE	SAMEA104125044	PRJEB21298	ERX2068168	256.2	submitted by Institut Pasteur
Americas_Mexico_ERR2008406_1995	CNRVC030172	Americas	Mexico		Clinical	O1		ERR2008406	1995	SRA	?	NA	https://www.ncbi.nlm.nih.gov/sra/?term=ERR2008406	iLumina PE	SAMEA104125045	PRJEB21298	ERX2068169	197	submitted by Institut Pasteur
Americas_Mexico_ERR2008407_1995	CNRVC030173	Americas	Mexico		Clinical	O1		ERR2008407	1995	SRA	?	NA	https://www.ncbi.nlm.nih.gov/sra/?term=ERR2008407	iLumina PE	SAMEA104125046	PRJEB21298	ERX2068170	45.9	submitted by Institut Pasteur
Americas_Mexico_ERR2008408_1995	CNRVC030175	Americas	Mexico		Clinical	O1		ERR2008408	1995	SRA	?	NA	https://www.ncbi.nlm.nih.gov/sra/?term=ERR2008408	iLumina PE	SAMEA104125047	PRJEB21298	ERX2068171	256.3	submitted by Institut Pasteur
Asia_China_ERR579068_1995	2657	Asia	China		Clinical	O1		ERR579068	1995	SRA	Didelot et al. PLoS Genetics 2015	NA	https://www.ncbi.nlm.nih.gov/sra/?term=ERR579068	iLumina PE	SAMEA2698331	PRJEB6820	ERX537244	267.1	submitted by National Institute for Communicable Disease Control and Prevention (ICDC)
Asia_India_ERR1880803_1995	THSTI_CO1089	Asia	India		Clinical	O1		ERR1880803	1995	SRA	Weill et al. Science 2017	NA	https://www.ncbi.nlm.nih.gov/sra/?term=ERR1880803	iLumina PE	SAMEA103910225	PRJEB19893	ERX1941300	167	submitted by Institut Pasteur
Asia_India_ERR1880808_1995	THSTI_CO908	Asia	India		Clinical	O1		ERR1880808	1995	SRA	Weill et al. Science 2017	NA	https://www.ncbi.nlm.nih.gov/sra/?term=ERR1880808	iLumina PE	SAMEA103910230	PRJEB19893	ERX1941305	102.3	submitted by Institut Pasteur
Asia_Iraq_ERR1879588_1995	CNRVC950792	Asia	Iraq		Clinical	O1		ERR1879588	1995	SRA	Weill et al. Science 2017	NA	https://www.ncbi.nlm.nih.gov/sra/?term=ERR1879588	iLumina PE	SAMEA103905943	PRJEB19893	ERX1940113	423.8	submitted by Institut Pasteur
Asia_Iraq_ERR1879593_1995	CNRVC950798	Asia	Iraq		Clinical	O1		ERR1879593	1995	SRA	Weill et al. Science 2017	NA	https://www.ncbi.nlm.nih.gov/sra/?term=ERR1879593	iLumina PE	SAMEA103906376	PRJEB19893	ERX1940118	296.4	submitted by Institut Pasteur
Asia_Iraq_ERR1879594_1995	CNRVC950800	Asia	Iraq		Clinical	O1		ERR1879594	1995	SRA	Weill et al. Science 2017	NA	https://www.ncbi.nlm.nih.gov/sra/?term=ERR1879594	iLumina PE	SAMEA103906377	PRJEB19893	ERX1940119	519.7	submitted by Institut Pasteur
Asia_Vietnam_ERR019879_1995	4110	Asia	Vietnam		Clinical	O1		ERR019879	1995	SRA	Mutreja et al. Nature 2011	NA	https://www.ncbi.nlm.nih.gov/sra/?term=ERR019879	iLumina PE	SAMEA889374	PRJEB2215	ERX2008928	208.6	The Wellcome Trust Sanger Institute (SC)
Europe_RepublicofMoldova_ERR4175572_1995	CNRVC170142	Europe	Republic_of_Moldova		Clinical	O1		ERR4175572	1995	SRA	Oprea et al.
Europe_RepublicofMoldova_ERR4175595_1995	CNRVC170118	Europe	Republic_of_Moldova		Clinical	O1		ERR4175595	1995	SRA	Oprea et al.
Europe_RepublicofMoldova_ERR4175596_1995	CNRVC170117	Europe	Republic_of_Moldova		Clinical	O1		ERR4175596	1995	SRA	Oprea et al.
Europe_RepublicofMoldova_ERR4175677_1995	CNRVC170027	Europe	Republic_of_Moldova		Clinical	O1		ERR4175677	1995	SRA	Oprea et al.
Europe_RepublicofMoldova_ERR4175678_1995	CNRVC170026	Europe	Republic_of_Moldova		Clinical	O1		ERR4175678	1995	SRA	Oprea et al.
Europe_Romania_ERR4175492_1995	CNRVC170150	Europe	Romania		Clinical	O1		ERR4175492	1995	SRA	Oprea et al.
Europe_Romania_ERR4175496_1995	CNRVC170146	Europe	Romania		Clinical	O1		ERR4175496	1995	SRA	Oprea et al.
Europe_Romania_ERR4175497_1995	CNRVC170145	Europe	Romania		Clinical	O1		ERR4175497	1995	SRA	Oprea et al.
Europe_Romania_ERR4175584_1995	CNRVC170129	Europe	Romania		Clinical	O1		ERR4175584	1995	SRA	Oprea et al.
Europe_Romania_ERR4175585_1995	CNRVC170128	Europe	Romania		Clinical	O1		ERR4175585	1995	SRA	Oprea et al.
Europe_Romania_ERR4175586_1995	CNRVC170127	Europe	Romania		Clinical	O1		ERR4175586	1995	SRA	Oprea et al.
Europe_Romania_ERR4175587_1995	CNRVC170126	Europe	Romania		Clinical	O1		ERR4175587	1995	SRA	Oprea et al.
Europe_Romania_ERR4175588_1995	CNRVC170125	Europe	Romania		Clinical	O1		ERR4175588	1995	SRA	Oprea et al.
Europe_Romania_ERR4175589_1995	CNRVC170124	Europe	Romania		Clinical	O1		ERR4175589	1995	SRA	Oprea et al.
Europe_Romania_ERR4175590_1995	CNRVC170123	Europe	Romania		Clinical	O1		ERR4175590	1995	SRA	Oprea et al.
Europe_Romania_ERR4175591_1995	CNRVC170122	Europe	Romania		Clinical	O1		ERR4175591	1995	SRA	Oprea et al.
Europe_Romania_ERR4175592_1995	CNRVC170121	Europe	Romania		Clinical	O1		ERR4175592	1995	SRA	Oprea et al.
Europe_Romania_ERR4175605_1995	CNRVC170106	Europe	Romania		Clinical	O1		ERR4175605	1995	SRA	Oprea et al.
Europe_Romania_ERR4175606_1995	CNRVC170105	Europe	Romania		Clinical	O1		ERR4175606	1995	SRA	Oprea et al.
Europe_Romania_ERR4175607_1995	CNRVC170104	Europe	Romania		Clinical	O1		ERR4175607	1995	SRA	Oprea et al.
Europe_Romania_ERR4175609_1995	CNRVC170102	Europe	Romania		Clinical	O1		ERR4175609	1995	SRA	Oprea et al.
Europe_Romania_ERR4175610_1995	CNRVC170101	Europe	Romania		Clinical	O1		ERR4175610	1995	SRA	Oprea et al.
Europe_Romania_ERR4175614_1995	CNRVC170094	Europe	Romania		Clinical	O1		ERR4175614	1995	SRA	Oprea et al.
Europe_Romania_ERR4175615_1995	CNRVC170093	Europe	Romania		Clinical	O1		ERR4175615	1995	SRA	Oprea et al.
Europe_Romania_ERR4175663_1995	CNRVC170043	Europe	Romania		Clinical	O1		ERR4175663	1995	SRA	Oprea et al.
Europe_Romania_ERR4175679_1995	CNRVC170025	Europe	Romania		Clinical	O1		ERR4175679	1995	SRA	Oprea et al.
Europe_Ukraine_ERR4175693_1995	95-0753	Europe	Ukraine		Clinical	O1		ERR4175693	1995	SRA	Oprea et al.
Europe_Ukraine_ERR4175694_1995	95-0747	Europe	Ukraine		Clinical	O1		ERR4175694	1995	SRA	Oprea et al.
Americas_Mexico_ERR2008403_1995	95/69769	Americas	Mexico		Clinical	O1	Ogawa	ERR2008403	1995	SRA		NA	https://www.ncbi.nlm.nih.gov/sra/?term=ERR2008403	iLumina PE	SAMEA104125042	PRJEB21298	ERX2068166	223.2	submitted by Institut Pasteur
Americas_Mexico_ERR2008409_1995	95/84050	Americas	Mexico		Clinical	O1	Ogawa	ERR2008409	1995	SRA		NA	https://www.ncbi.nlm.nih.gov/sra/?term=ERR2008409	iLumina PE	SAMEA104125047	PRJEB21298	ERX2068172	158.7	submitted by Institut Pasteur
Africa_Cameroon_ERR998703_1996	CNRVC960246	Africa	Cameroon		Clinical	O1		ERR998703	1996	SRA	Weill et al. Science 2017	NA	https://www.ncbi.nlm.nih.gov/sra/?term=ERR998703	iLumina PE	SAMEA3303602	PRJEB8764	ERX1077739	216.6	submitted by The Wellcome Trust Sanger Institute (SC)
Africa_Cameroon_ERR998712_1996	CNRVC960293	Africa	Cameroon		Clinical	O1		ERR998712	1996	SRA	Weill et al. Science 2017	NA	https://www.ncbi.nlm.nih.gov/sra/?term=ERR998712	iLumina PE	SAMEA3303621	PRJEB8764	ERX1077748	232.3	submitted by The Wellcome Trust Sanger Institute (SC)
Africa_Chad_ERR998700_1996	CNRVC960228	Africa	Chad		Clinical	O1		ERR998700	1996	SRA	Weill et al. Science 2017	NA	https://www.ncbi.nlm.nih.gov/sra/?term=ERR998700	iLumina PE	SAMEA3303599	PRJEB8764	ERX1077736	190.8	submitted by The Wellcome Trust Sanger Institute (SC)
Africa_Chad_ERR998701_1996	CNRVC960234	Africa	Chad		Clinical	O1		ERR998701	1996	SRA	Weill et al. Science 2017	NA	https://www.ncbi.nlm.nih.gov/sra/?term=ERR998701	iLumina PE	SAMEA3303600	PRJEB8764	ERX1077737	200	submitted by The Wellcome Trust Sanger Institute (SC)
Africa_Chad_ERR998702_1996	CNRVC960243	Africa	Chad		Clinical	O1		ERR998702	1996	SRA	Weill et al. Science 2017	NA	https://www.ncbi.nlm.nih.gov/sra/?term=ERR998702	iLumina PE	SAMEA3303601	PRJEB8764	ERX1077738	256.1	submitted by The Wellcome Trust Sanger Institute (SC)
Africa_Chad_ERR998708_1996	CNRVC960265	Africa	Chad		Clinical	O1		ERR998708	1996	SRA	Weill et al. Science 2017	NA	https://www.ncbi.nlm.nih.gov/sra/?term=ERR998708	iLumina PE	SAMEA3303612	PRJEB8764	ERX1077744	231.6	submitted by The Wellcome Trust Sanger Institute (SC)
Africa_Chad_ERR998711_1996	CNRVC960273	Africa	Chad		Clinical	O1		ERR998711	1996	SRA	Weill et al. Science 2017	NA	https://www.ncbi.nlm.nih.gov/sra/?term=ERR998711	iLumina PE	SAMEA3303619	PRJEB8764	ERX1077747	286.4	submitted by The Wellcome Trust Sanger Institute (SC)
Africa_DemocraticRepublicoftheCongo_ERR998694_1996	CNRVC960118	Africa	Democratic_Republic_of_the_Congo		Clinical	O1		ERR998694	1996	SRA	Weill et al. Science 2017	NA	https://www.ncbi.nlm.nih.gov/sra/?term=ERR998694	iLumina PE	SAMEA3303593	PRJEB8764	ERX1077730	198.9	submitted by The Wellcome Trust Sanger Institute (SC)
Africa_DemocraticRepublicoftheCongo_ERR998696_1996	CNRVC960124	Africa	Democratic_Republic_of_the_Congo		Clinical	O1		ERR998696	1996	SRA	Weill et al. Science 2017	NA	https://www.ncbi.nlm.nih.gov/sra/?term=ERR998696	iLumina PE	SAMEA3303595	PRJEB8764	ERX1077732	239.8	submitted by The Wellcome Trust Sanger Institute (SC)
Africa_DemocraticRepublicoftheCongo_ERR998697_1996	CNRVC960127	Africa	Democratic_Republic_of_the_Congo		Clinical	O1		ERR998697	1996	SRA	Weill et al. Science 2017	NA	https://www.ncbi.nlm.nih.gov/sra/?term=ERR998697	iLumina PE	SAMEA3303596	PRJEB8764	ERX1077733	211.6	submitted by The Wellcome Trust Sanger Institute (SC)
Africa_DemocraticRepublicoftheCongo_ERR998698_1996	CNRVC960218	Africa	Democratic_Republic_of_the_Congo		Clinical	O1		ERR998698	1996	SRA	Weill et al. Science 2017	NA	https://www.ncbi.nlm.nih.gov/sra/?term=ERR998698	iLumina PE	SAMEA3303597	PRJEB8764	ERX1077734	191	submitted by The Wellcome Trust Sanger Institute (SC)
Africa_DemocraticRepublicoftheCongo_ERR998714_1996	CNRVC960308	Africa	Democratic_Republic_of_the_Congo		Clinical	O1		ERR998714	1996	SRA	Weill et al. Science 2017	NA	https://www.ncbi.nlm.nih.gov/sra/?term=ERR998714	iLumina PE	SAMEA3303625	PRJEB8764	ERX1077750	219.3	submitted by The Wellcome Trust Sanger Institute (SC)
Africa_Liberia_ERR998699_1996	CNRVC960223	Africa	Liberia		Clinical	O1		ERR998699	1996	SRA	Weill et al. Science 2017	NA	https://www.ncbi.nlm.nih.gov/sra/?term=ERR998699	iLumina PE	SAMEA3303598	PRJEB8764	ERX1077735	229.9	submitted by The Wellcome Trust Sanger Institute (SC)
Africa_Mali_ERR998704_1996	CNRVC960250	Africa	Mali		Clinical	O1		ERR998704	1996	SRA	Weill et al. Science 2017	NA	https://www.ncbi.nlm.nih.gov/sra/?term=ERR998704	iLumina PE	SAMEA3303604	PRJEB8764	ERX1077740	339.3	submitted by The Wellcome Trust Sanger Institute (SC)
Africa_Mauritania_ERR1879599_1996	CNRVC960263	Africa	Mauritania		Clinical	O1		ERR1879599	1996	SRA	Weill et al. Science 2017	NA	https://www.ncbi.nlm.nih.gov/sra/?term=ERR1879599	iLumina PE	SAMEA103906382	PRJEB19893	ERX1940122	369.5	submitted by Institut Pasteur
Africa_Niger_ERR998689_1996	CNRVC960003	Africa	Niger		Clinical	O1		ERR998689	1996	SRA	Weill et al. Science 2017	NA	https://www.ncbi.nlm.nih.gov/sra/?term=ERR998689	iLumina PE	SAMEA3303579	PRJEB8764	ERX1077725	195.6	submitted by The Wellcome Trust Sanger Institute (SC)
Africa_Nigeria_ERR998692_1996	CNRVC960028	Africa	Nigeria		Clinical	O1		ERR998692	1996	SRA	Weill et al. Science 2017	NA	https://www.ncbi.nlm.nih.gov/sra/?term=ERR998692	iLumina PE	SAMEA3303591	PRJEB8764	ERX1077728	183.8	submitted by The Wellcome Trust Sanger Institute (SC)
Africa_Nigeria_ERR998705_1996	CNRVC960252	Africa	Nigeria		Clinical	O1		ERR998705	1996	SRA	Weill et al. Science 2017	NA	https://www.ncbi.nlm.nih.gov/sra/?term=ERR998705	iLumina PE	SAMEA3303606	PRJEB8764	ERX1077741	201.7	submitted by The Wellcome Trust Sanger Institute (SC)
Africa_Nigeria_ERR998706_1996	CNRVC960254	Africa	Nigeria		Clinical	O1		ERR998706	1996	SRA	Weill et al. Science 2017	NA	https://www.ncbi.nlm.nih.gov/sra/?term=ERR998706	iLumina PE	SAMEA3303608	PRJEB8764	ERX1077742	250.6	submitted by The Wellcome Trust Sanger Institute (SC)
Africa_Nigeria_ERR998707_1996	CNRVC960258	Africa	Nigeria		Clinical	O1		ERR998707	1996	SRA	Weill et al. Science 2017	NA	https://www.ncbi.nlm.nih.gov/sra/?term=ERR998707	iLumina PE	SAMEA3303610	PRJEB8764	ERX1077743	215.5	submitted by The Wellcome Trust Sanger Institute (SC)
Africa_Nigeria_ERR998709_1996	CNRVC960271	Africa	Nigeria		Clinical	O1		ERR998709	1996	SRA	Weill et al. Science 2017	NA	https://www.ncbi.nlm.nih.gov/sra/?term=ERR998709	iLumina PE	SAMEA3303615	PRJEB8764	ERX1077745	253.5	submitted by The Wellcome Trust Sanger Institute (SC)
Africa_Rwanda_ERR998713_1996	CNRVC960299	Africa	Rwanda		Clinical	O1		ERR998713	1996	SRA	Weill et al. Science 2017	NA	https://www.ncbi.nlm.nih.gov/sra/?term=ERR998713	iLumina PE	SAMEA3303623	PRJEB8764	ERX1077749	204.2	submitted by The Wellcome Trust Sanger Institute (SC)
Africa_Rwanda_ERR998715_1996	CNRVC960312	Africa	Rwanda		Clinical	O1		ERR998715	1996	SRA	Weill et al. Science 2017	NA	https://www.ncbi.nlm.nih.gov/sra/?term=ERR998715	iLumina PE	SAMEA3303627	PRJEB8764	ERX1077751	218.5	submitted by The Wellcome Trust Sanger Institute (SC)
Africa_Rwanda_ERR998716_1996	CNRVC960317	Africa	Rwanda		Clinical	O1		ERR998716	1996	SRA	Weill et al. Science 2017	NA	https://www.ncbi.nlm.nih.gov/sra/?term=ERR998716	iLumina PE	SAMEA3303628	PRJEB8764	ERX1077752	226.8	submitted by The Wellcome Trust Sanger Institute (SC)
Africa_Rwanda_ERR998721_1996	CNRVC960328	Africa	Rwanda		Clinical	O1		ERR998721	1996	SRA	Weill et al. Science 2017	NA	https://www.ncbi.nlm.nih.gov/sra/?term=ERR998721	iLumina PE	SAMEA3303639	PRJEB8764	ERX1077757	225.7	submitted by The Wellcome Trust Sanger Institute (SC)
Africa_Rwanda_ERR998722_1996	CNRVC960329	Africa	Rwanda		Clinical	O1		ERR998722	1996	SRA	Weill et al. Science 2017	NA	https://www.ncbi.nlm.nih.gov/sra/?term=ERR998722	iLumina PE	SAMEA3303640	PRJEB8764	ERX1077758	216.6	submitted by The Wellcome Trust Sanger Institute (SC)
Africa_Senegal_ERR998690_1996	CNRVC960018	Africa	Senegal		Clinical	O1		ERR998690	1996	SRA	Weill et al. Science 2017	NA	https://www.ncbi.nlm.nih.gov/sra/?term=ERR998690	iLumina PE	SAMEA3303589	PRJEB8764	ERX1077726	198.6	submitted by The Wellcome Trust Sanger Institute (SC)
Africa_Senegal_ERR998691_1996	CNRVC960023	Africa	Senegal		Clinical	O1		ERR998691	1996	SRA	Weill et al. Science 2017	NA	https://www.ncbi.nlm.nih.gov/sra/?term=ERR998691	iLumina PE	SAMEA3303590	PRJEB8764	ERX1077727	170	submitted by The Wellcome Trust Sanger Institute (SC)
Africa_Senegal_ERR998693_1996	CNRVC960031	Africa	Senegal		Clinical	O1		ERR998693	1996	SRA	Weill et al. Science 2017	NA	https://www.ncbi.nlm.nih.gov/sra/?term=ERR998693	iLumina PE	SAMEA3303592	PRJEB8764	ERX1077729	223.9	submitted by The Wellcome Trust Sanger Institute (SC)
Africa_Senegal_ERR998695_1996	CNRVC960122	Africa	Senegal		Clinical	O1		ERR998695	1996	SRA	Weill et al. Science 2017	NA	https://www.ncbi.nlm.nih.gov/sra/?term=ERR998695	iLumina PE	SAMEA3303594	PRJEB8764	ERX1077731	188.8	submitted by The Wellcome Trust Sanger Institute (SC)
Africa_Senegal_ERR998710_1996	CNRVC960272	Africa	Senegal		Clinical	O1		ERR998710	1996	SRA	Weill et al. Science 2017	NA	https://www.ncbi.nlm.nih.gov/sra/?term=ERR998710	iLumina PE	SAMEA3303617	PRJEB8764	ERX1077746	213.5	submitted by The Wellcome Trust Sanger Institute (SC)
Africa_Senegal_ERR998717_1996	CNRVC960318	Africa	Senegal		Clinical	O1		ERR998717	1996	SRA	Weill et al. Science 2017	NA	https://www.ncbi.nlm.nih.gov/sra/?term=ERR998717	iLumina PE	SAMEA3303630	PRJEB8764	ERX1077753	212.8	submitted by The Wellcome Trust Sanger Institute (SC)
Africa_Senegal_ERR998718_1996	CNRVC960321	Africa	Senegal		Clinical	O1		ERR998718	1996	SRA	Weill et al. Science 2017	NA	https://www.ncbi.nlm.nih.gov/sra/?term=ERR998718	iLumina PE	SAMEA3303633	PRJEB8764	ERX1077754	182.3	submitted by The Wellcome Trust Sanger Institute (SC)
Africa_Senegal_ERR998719_1996	CNRVC960324	Africa	Senegal		Clinical	O1		ERR998719	1996	SRA	Weill et al. Science 2017	NA	https://www.ncbi.nlm.nih.gov/sra/?term=ERR998719	iLumina PE	SAMEA3303635	PRJEB8764	ERX1077755	237	submitted by The Wellcome Trust Sanger Institute (SC)
Africa_Senegal_ERR998720_1996	CNRVC960327	Africa	Senegal		Clinical	O1		ERR998720	1996	SRA	Weill et al. Science 2017	NA	https://www.ncbi.nlm.nih.gov/sra/?term=ERR998720	iLumina PE	SAMEA3303637	PRJEB8764	ERX1077756	228	submitted by The Wellcome Trust Sanger Institute (SC)
Africa_SouthAfrica_ERR1879653_1996	F3397	Africa	South_Africa		Clinical	O1		ERR1879653	1996	SRA	Weill et al. Science 2017	NA	https://www.ncbi.nlm.nih.gov/sra/?term=ERR1879653	iLumina PE	SAMEA103908352	PRJEB19893	ERX1940178	332.4	submitted by Institut Pasteur
Africa_SouthAfrica_ERR1879654_1996	F3403	Africa	South_Africa		Clinical	O1		ERR1879654	1996	SRA	Weill et al. Science 2017	NA	https://www.ncbi.nlm.nih.gov/sra/?term=ERR1879654	iLumina PE	SAMEA103908353	PRJEB19893	ERX1940179	309.4	submitted by Institut Pasteur
Africa_Sudan_ERR1879595_1996	CNRVC960142	Africa	Sudan		Clinical	O1		ERR1879595	1996	SRA	Weill et al. Science 2017	NA	https://www.ncbi.nlm.nih.gov/sra/?term=ERR1879595	iLumina PE	SAMEA103906378	PRJEB19893	ERX1940120	415.3	submitted by Institut Pasteur
Africa_Sudan_ERR1879600_1996	CNRVC960276	Africa	Sudan		Clinical	O1		ERR1879600	1996	SRA	Weill et al. Science 2017	NA	https://www.ncbi.nlm.nih.gov/sra/?term=ERR1879600	iLumina PE	SAMEA103906383	PRJEB19893	ERX1940125	239.9	submitted by Institut Pasteur
Africa_Zambia_ERR044794_1996	354/02	Africa	Zambia		Clinical	O1		ERR044794	1996	SRA	Weill et al. Science 2017	NA	https://www.ncbi.nlm.nih.gov/sra/?term=ERR044794	iLumina PE	SAMEA1018590	PRJEB2215	ERX021902	376.6	The Wellcome Trust Sanger Institute (SC)
Africa_Zambia_ERR164757_1996	5274329	Africa	Zambia		Clinical	O1		ERR164757	1996	SRA	Oprea et al.
Africa_Zambia_ERR164758_1996	329_02-sc-2012-05-03T15:32:47Z-1411043	Africa	Zambia		Clinical	O1		ERR164758	1996	SRA	Weill et al. Science 2017	NA	https://www.ncbi.nlm.nih.gov/sra/?term=ERR164758	iLumina PE	SAMEA1484097	PRJEB2215	ERX140635	107.3	The Wellcome Trust Sanger Institute (SC)
Americas_Mexico_ERR2008410_1996	CNRVC030179	Americas	Mexico		Clinical	O1		ERR2008410	1996	SRA	?	NA	https://www.ncbi.nlm.nih.gov/sra/?term=ERR2008410	iLumina PE	SAMEA104125048	PRJEB21298	ERX2068172	155.3	submitted by Institut Pasteur
Americas_Mexico_ERR2008411_1996	CNRVC030185	Americas	Mexico		Clinical	O1		ERR2008411	1996	SRA	?	NA	https://www.ncbi.nlm.nih.gov/sra/?term=ERR2008411	iLumina PE	SAMEA104125050	PRJEB21298	ERX2068174	143.2	submitted by Institut Pasteur
Americas_Mexico_ERR2008418_1996	CNRVC030192	Americas	Mexico		Clinical	O1		ERR2008418	1996	SRA	?	NA	https://www.ncbi.nlm.nih.gov/sra/?term=ERR2008418	iLumina PE	SAMEA104125057	PRJEB21298	ERX2068181	219.5	submitted by Institut Pasteur
Americas_Mexico_ERR2008421_1996	CNRVC030203	Americas	Mexico		Clinical	O1		ERR2008421	1996	SRA	?	NA	https://www.ncbi.nlm.nih.gov/sra/?term=ERR2008421	iLumina PE	SAMEA104125060	PRJEB21298	ERX2068184	238.4	submitted by Institut Pasteur
Asia_China_ERR579073_1996	2530-CN	Asia	China		Clinical	O1		ERR579073	1996	SRA	Didelot et al. PLoS Genetics 2015	NA	https://www.ncbi.nlm.nih.gov/sra/?term=ERR579073	iLumina PE	SAMEA2698336	PRJEB6814	ERX537249	265.7	submitted by National Institute for Communicable Disease Control and Prevention (ICDC)
Asia_India_ERR1879597_1996	CNRVC960215	Asia	India		Clinical	O1		ERR1879597	1996	SRA	Weill et al. Science 2017	NA	https://www.ncbi.nlm.nih.gov/sra/?term=ERR1879597	iLumina PE	SAMEA103906380	PRJEB19893	ERX1940122	455.6	submitted by Institut Pasteur
Asia_India_ERR1880799_1996	THSTI_AM120	Asia	India		Clinical	O1		ERR1880799	1996	SRA	Weill et al. Science 2017	NA	https://www.ncbi.nlm.nih.gov/sra/?term=ERR1880799	iLumina PE	SAMEA103910221	PRJEB19893	ERX1941296	132.7	submitted by Institut Pasteur
Asia_India_ERR1880800_1996	THSTI_AM232	Asia	India		Clinical	O1		ERR1880800	1996	SRA	Weill et al. Science 2017	NA	https://www.ncbi.nlm.nih.gov/sra/?term=ERR1880800	iLumina PE	SAMEA103910222	PRJEB19893	ERX1941297	148.8	submitted by Institut Pasteur
Asia_China_EL2390_1996	EL2390	Asia	China		Clinical	O1	Ogawa	NA	1996	VibrioWatch / Genbank	NA	31771974	NA	Assembly	NA	NA	NA	NA	NA
Asia_China_EL2391_1996	EL2391	Asia	China		Clinical	O1	Ogawa	NA	1996	VibrioWatch / Genbank	NA	31771974	NA	Assembly	NA	NA	NA	NA	NA
Asia_China_EL2392_1996	EL2392	Asia	China		Clinical	O1	Ogawa	NA	1996	VibrioWatch / Genbank	NA	31771974	NA	Assembly	NA	NA	NA	NA	NA
Asia_China_EL2393_1996	EL2393	Asia	China		Environmental	O1	Ogawa	NA	1996	VibrioWatch / Genbank	NA	31771974	NA	Assembly	NA	NA	NA	NA	NA
Asia_China_EL2395_1996	EL2395	Asia	China		Clinical	O1	Ogawa	NA	1996	VibrioWatch / Genbank	NA	31771974	NA	Assembly	NA	NA	NA	NA	NA
Asia_China_EL2396_1996	EL2396	Asia	China		Clinical	O1	Ogawa	NA	1996	VibrioWatch / Genbank	NA	31771974	NA	Assembly	NA	NA	NA	NA	NA
Asia_China_EL2405_1996	EL2405	Asia	China		Clinical	O1	Ogawa	NA	1996	VibrioWatch / Genbank	NA	31771974	NA	Assembly	NA	NA	NA	NA	NA
Africa_Benin_ERR998749_1997	CNRVC970147	Africa	Benin		Clinical	O1		ERR998749	1997	SRA	Weill et al. Science 2017	NA	https://www.ncbi.nlm.nih.gov/sra/?term=ERR998749	iLumina PE	SAMEA3303688	PRJEB8764	ERX1077785	248.9	submitted by The Wellcome Trust Sanger Institute (SC)
Africa_Benin_ERR998750_1997	CNRVC970152	Africa	Benin		Clinical	O1		ERR998750	1997	SRA	Weill et al. Science 2017	NA	https://www.ncbi.nlm.nih.gov/sra/?term=ERR998750	iLumina PE	SAMEA3303689	PRJEB8764	ERX1077786	207.4	submitted by The Wellcome Trust Sanger Institute (SC)
Africa_Burundi_ERR1879636_1997	CNRVC970056	Africa	Burundi		Clinical	O1		ERR1879636	1997	SRA	Weill et al. Science 2017	NA	https://www.ncbi.nlm.nih.gov/sra/?term=ERR1879636	iLumina PE	SAMEA103907206	PRJEB19893	ERX1940161	508	submitted by Institut Pasteur
Africa_Cameroon_ERR976554_1997	CNRVC980021	Africa	Cameroon		Clinical	O1		ERR976554	1997	SRA	Weill et al. Science 2017	NA	https://www.ncbi.nlm.nih.gov/sra/?term=ERR976554	iLumina PE	SAMEA3303697	PRJEB8764	ERX1053531	263.6	submitted by The Wellcome Trust Sanger Institute (SC)
Africa_Cameroon_ERR976555_1997	CNRVC980022	Africa	Cameroon		Clinical	O1		ERR976555	1997	SRA	Weill et al. Science 2017	NA	https://www.ncbi.nlm.nih.gov/sra/?term=ERR976555	iLumina PE	SAMEA3303698	PRJEB8764	ERX1053532	206.2	submitted by The Wellcome Trust Sanger Institute (SC)
Africa_Cameroon_ERR998725_1997	CNRVC970014	Africa	Cameroon		Clinical	O1		ERR998725	1997	SRA	Weill et al. Science 2017	NA	https://www.ncbi.nlm.nih.gov/sra/?term=ERR998725	iLumina PE	SAMEA3303643	PRJEB8764	ERX1077761	206	submitted by The Wellcome Trust Sanger Institute (SC)
Africa_Cameroon_ERR998726_1997	CNRVC970019	Africa	Cameroon		Clinical	O1		ERR998726	1997	SRA	Weill et al. Science 2017	NA	https://www.ncbi.nlm.nih.gov/sra/?term=ERR998726	iLumina PE	SAMEA3303644	PRJEB8764	ERX1077762	173.2	submitted by The Wellcome Trust Sanger Institute (SC)
Africa_Cameroon_ERR998727_1997	CNRVC970022	Africa	Cameroon		Clinical	O1		ERR998727	1997	SRA	Weill et al. Science 2017	NA	https://www.ncbi.nlm.nih.gov/sra/?term=ERR998727	iLumina PE	SAMEA3303645	PRJEB8764	ERX1077763	179.6	submitted by The Wellcome Trust Sanger Institute (SC)
Africa_Cameroon_ERR998728_1997	CNRVC970024	Africa	Cameroon		Clinical	O1		ERR998728	1997	SRA	Weill et al. Science 2017	NA	https://www.ncbi.nlm.nih.gov/sra/?term=ERR998728	iLumina PE	SAMEA3303646	PRJEB8764	ERX1077764	289.3	submitted by The Wellcome Trust Sanger Institute (SC)
Africa_Cameroon_ERR998731_1997	CNRVC970036	Africa	Cameroon		Clinical	O1		ERR998731	1997	SRA	Weill et al. Science 2017	NA	https://www.ncbi.nlm.nih.gov/sra/?term=ERR998731	iLumina PE	SAMEA3303649	PRJEB8764	ERX1077767	239.5	submitted by The Wellcome Trust Sanger Institute (SC)
Africa_CentralAfricanRepublic_ERR998735_1997	CNRVC970075	Africa	Central_African_Republic		Clinical	O1		ERR998735	1997	SRA	Weill et al. Science 2017	NA	https://www.ncbi.nlm.nih.gov/sra/?term=ERR998735	iLumina PE	SAMEA3303674	PRJEB8764	ERX1077771	185.8	submitted by The Wellcome Trust Sanger Institute (SC)
Africa_CentralAfricanRepublic_ERR998736_1997	CNRVC970079	Africa	Central_African_Republic		Clinical	O1		ERR998736	1997	SRA	Weill et al. Science 2017	NA	https://www.ncbi.nlm.nih.gov/sra/?term=ERR998736	iLumina PE	SAMEA3303675	PRJEB8764	ERX1077772	224.7	submitted by The Wellcome Trust Sanger Institute (SC)
Africa_CentralAfricanRepublic_ERR998737_1997	CNRVC970108	Africa	Central_African_Republic		Clinical	O1		ERR998737	1997	SRA	Weill et al. Science 2017	NA	https://www.ncbi.nlm.nih.gov/sra/?term=ERR998737	iLumina PE	SAMEA3303676	PRJEB8764	ERX1077773	212.8	submitted by The Wellcome Trust Sanger Institute (SC)
Africa_CentralAfricanRepublic_ERR998738_1997	CNRVC970109	Africa	Central_African_Republic		Clinical	O1		ERR998738	1997	SRA	Weill et al. Science 2017	NA	https://www.ncbi.nlm.nih.gov/sra/?term=ERR998738	iLumina PE	SAMEA3303677	PRJEB8764	ERX1077774	242.8	submitted by The Wellcome Trust Sanger Institute (SC)
Africa_CentralAfricanRepublic_ERR998739_1997	CNRVC970110	Africa	Central_African_Republic		Clinical	O1		ERR998739	1997	SRA	Weill et al. Science 2017	NA	https://www.ncbi.nlm.nih.gov/sra/?term=ERR998739	iLumina PE	SAMEA3303678	PRJEB8764	ERX1077775	201.3	submitted by The Wellcome Trust Sanger Institute (SC)
Africa_CentralAfricanRepublic_ERR998740_1997	CNRVC970112	Africa	Central_African_Republic		Clinical	O1		ERR998740	1997	SRA	Weill et al. Science 2017	NA	https://www.ncbi.nlm.nih.gov/sra/?term=ERR998740	iLumina PE	SAMEA3303679	PRJEB8764	ERX1077776	194.1	submitted by The Wellcome Trust Sanger Institute (SC)
Africa_CentralAfricanRepublic_ERR998742_1997	CNRVC970123	Africa	Central_African_Republic		Clinical	O1		ERR998742	1997	SRA	Weill et al. Science 2017	NA	https://www.ncbi.nlm.nih.gov/sra/?term=ERR998742	iLumina PE	SAMEA3303681	PRJEB8764	ERX1077778	213.1	submitted by The Wellcome Trust Sanger Institute (SC)
Africa_CentralAfricanRepublic_ERR998743_1997	CNRVC970125	Africa	Central_African_Republic		Clinical	O1		ERR998743	1997	SRA	Weill et al. Science 2017	NA	https://www.ncbi.nlm.nih.gov/sra/?term=ERR998743	iLumina PE	SAMEA3303682	PRJEB8764	ERX1077779	220.2	submitted by The Wellcome Trust Sanger Institute (SC)
Africa_CentralAfricanRepublic_ERR998744_1997	CNRVC970126	Africa	Central_African_Republic		Clinical	O1		ERR998744	1997	SRA	Weill et al. Science 2017	NA	https://www.ncbi.nlm.nih.gov/sra/?term=ERR998744	iLumina PE	SAMEA3303683	PRJEB8764	ERX1077780	210.7	submitted by The Wellcome Trust Sanger Institute (SC)
Africa_CentralAfricanRepublic_ERR998745_1997	CNRVC970127	Africa	Central_African_Republic		Clinical	O1		ERR998745	1997	SRA	Weill et al. Science 2017	NA	https://www.ncbi.nlm.nih.gov/sra/?term=ERR998745	iLumina PE	SAMEA3303684	PRJEB8764	ERX1077781	183.3	submitted by The Wellcome Trust Sanger Institute (SC)
Africa_CentralAfricanRepublic_ERR998747_1997	CNRVC970141	Africa	Central_African_Republic		Clinical	O1		ERR998747	1997	SRA	Weill et al. Science 2017	NA	https://www.ncbi.nlm.nih.gov/sra/?term=ERR998747	iLumina PE	SAMEA3303686	PRJEB8764	ERX1077783	256	submitted by The Wellcome Trust Sanger Institute (SC)
Africa_CentralAfricanRepublic_ERR998748_1997	CNRVC970143	Africa	Central_African_Republic		Clinical	O1		ERR998748	1997	SRA	Weill et al. Science 2017	NA	https://www.ncbi.nlm.nih.gov/sra/?term=ERR998748	iLumina PE	SAMEA3303687	PRJEB8764	ERX1077784	214.6	submitted by The Wellcome Trust Sanger Institute (SC)
Africa_DemocraticRepublicoftheCongo_ERR976548_1997	CNRVC970174	Africa	Democratic_Republic_of_the_Congo		Clinical	O1		ERR976548	1997	SRA	Weill et al. Science 2017	NA	https://www.ncbi.nlm.nih.gov/sra/?term=ERR976548	iLumina PE	SAMEA3303691	PRJEB8764	ERX1053525	186.8	submitted by The Wellcome Trust Sanger Institute (SC)
Africa_DemocraticRepublicoftheCongo_ERR976550_1997	CNRVC970176	Africa	Democratic_Republic_of_the_Congo		Clinical	O1		ERR976550	1997	SRA	Weill et al. Science 2017	NA	https://www.ncbi.nlm.nih.gov/sra/?term=ERR976550	iLumina PE	SAMEA3303693	PRJEB8764	ERX1053527	249.1	submitted by The Wellcome Trust Sanger Institute (SC)
Africa_DemocraticRepublicoftheCongo_ERR998723_1997	CNRVC970004	Africa	Democratic_Republic_of_the_Congo		Clinical	O1		ERR998723	1997	SRA	Weill et al. Science 2017	NA	https://www.ncbi.nlm.nih.gov/sra/?term=ERR998723	iLumina PE	SAMEA3303641	PRJEB8764	ERX1077759	221.2	submitted by The Wellcome Trust Sanger Institute (SC)
Africa_DemocraticRepublicoftheCongo_ERR998724_1997	CNRVC970007	Africa	Democratic_Republic_of_the_Congo		Clinical	O1		ERR998724	1997	SRA	Weill et al. Science 2017	NA	https://www.ncbi.nlm.nih.gov/sra/?term=ERR998724	iLumina PE	SAMEA3303642	PRJEB8764	ERX1077760	190.1	submitted by The Wellcome Trust Sanger Institute (SC)
Africa_DemocraticRepublicoftheCongo_ERR998729_1997	CNRVC970027	Africa	Democratic_Republic_of_the_Congo		Clinical	O1		ERR998729	1997	SRA	Weill et al. Science 2017	NA	https://www.ncbi.nlm.nih.gov/sra/?term=ERR998729	iLumina PE	SAMEA3303647	PRJEB8764	ERX1077765	233.5	submitted by The Wellcome Trust Sanger Institute (SC)
Africa_DemocraticRepublicoftheCongo_ERR998730_1997	CNRVC970028	Africa	Democratic_Republic_of_the_Congo		Clinical	O1		ERR998730	1997	SRA	Weill et al. Science 2017	NA	https://www.ncbi.nlm.nih.gov/sra/?term=ERR998730	iLumina PE	SAMEA3303648	PRJEB8764	ERX1077766	215.4	submitted by The Wellcome Trust Sanger Institute (SC)
Africa_DemocraticRepublicoftheCongo_ERR998733_1997	CNRVC970058	Africa	Democratic_Republic_of_the_Congo		Clinical	O1		ERR998733	1997	SRA	Weill et al. Science 2017	NA	https://www.ncbi.nlm.nih.gov/sra/?term=ERR998733	iLumina PE	SAMEA3303651	PRJEB8764	ERX1077769	278.8	submitted by The Wellcome Trust Sanger Institute (SC)
Africa_DemocraticRepublicoftheCongo_ERR998734_1997	CNRVC970064	Africa	Democratic_Republic_of_the_Congo		Clinical	O1		ERR998734	1997	SRA	Weill et al. Science 2017	NA	https://www.ncbi.nlm.nih.gov/sra/?term=ERR998734	iLumina PE	SAMEA3303673	PRJEB8764	ERX1077770	217	submitted by The Wellcome Trust Sanger Institute (SC)
Africa_DemocraticRepublicoftheCongo_ERR998741_1997	CNRVC970113	Africa	Democratic_Republic_of_the_Congo		Clinical	O1		ERR998741	1997	SRA	Weill et al. Science 2017	NA	https://www.ncbi.nlm.nih.gov/sra/?term=ERR998741	iLumina PE	SAMEA3303680	PRJEB8764	ERX1077777	195.5	submitted by The Wellcome Trust Sanger Institute (SC)
Africa_DemocraticRepublicoftheCongo_ERR998746_1997	CNRVC970135	Africa	Democratic_Republic_of_the_Congo		Clinical	O1		ERR998746	1997	SRA	Weill et al. Science 2017	NA	https://www.ncbi.nlm.nih.gov/sra/?term=ERR998746	iLumina PE	SAMEA3303685	PRJEB8764	ERX1077782	213.2	submitted by The Wellcome Trust Sanger Institute (SC)
Africa_Djibouti_ERR976549_1997	CNRVC970175	Africa	Djibouti		Clinical	O1		ERR976549	1997	SRA	Weill et al. Science 2017	NA	https://www.ncbi.nlm.nih.gov/sra/?term=ERR976549	iLumina PE	SAMEA3303692	PRJEB8764	ERX1053526	259.4	submitted by The Wellcome Trust Sanger Institute (SC)
Africa_Djibouti_ERR976551_1997	CNRVC970177	Africa	Djibouti		Clinical	O1		ERR976551	1997	SRA	Weill et al. Science 2017	NA	https://www.ncbi.nlm.nih.gov/sra/?term=ERR976551	iLumina PE	SAMEA3303694	PRJEB8764	ERX1053528	267.4	submitted by The Wellcome Trust Sanger Institute (SC)
Africa_Djibouti_ERR976565_1997	CNRVC980158	Africa	Djibouti		Clinical	O1		ERR976565	1997	SRA	Weill et al. Science 2017	NA	https://www.ncbi.nlm.nih.gov/sra/?term=ERR976565	iLumina PE	SAMEA3303708	PRJEB8764	ERX1053542	209.2	submitted by The Wellcome Trust Sanger Institute (SC)
Africa_Gabon_ERR976547_1997	CNRVC970170	Africa	Gabon		Clinical	O1		ERR976547	1997	SRA	Weill et al. Science 2017	NA	https://www.ncbi.nlm.nih.gov/sra/?term=ERR976547	iLumina PE	SAMEA3303690	PRJEB8764	ERX1053524	187.4	submitted by The Wellcome Trust Sanger Institute (SC)
Africa_GuineaBissau_ERR1880762_1997	F5144	Africa	Guinea_Bissau		Clinical	O1		ERR1880762	1997	SRA	Weill et al. Science 2017	NA	https://www.ncbi.nlm.nih.gov/sra/?term=ERR1880762	iLumina PE	SAMEA103910184	PRJEB19893	ERX1941259	220.9	submitted by Institut Pasteur
Africa_Malawi_ERR1879658_1997	F5096	Africa	Malawi		Clinical	O1		ERR1879658	1997	SRA	Weill et al. Science 2017	NA	https://www.ncbi.nlm.nih.gov/sra/?term=ERR1879658	iLumina PE	SAMEA103908357	PRJEB19893	ERX1940183	361.7	submitted by Institut Pasteur
Africa_Malawi_ERR1880761_1997	F5097	Africa	Malawi		Clinical	O1		ERR1880761	1997	SRA	Weill et al. Science 2017	NA	https://www.ncbi.nlm.nih.gov/sra/?term=ERR1880761	iLumina PE	SAMEA103910183	PRJEB19893	ERX1941258	272.3	submitted by Institut Pasteur
Africa_Mozambique_ERR1880763_1997	F5149	Africa	Mozambique		Clinical	O1		ERR1880763	1997	SRA	Weill et al. Science 2017	NA	https://www.ncbi.nlm.nih.gov/sra/?term=ERR1880763	iLumina PE	SAMEA103910185	PRJEB19893	ERX1941260	372.8	submitted by Institut Pasteur
Africa_Nigeria_ERR1879656_1997	F4169	Africa	Nigeria		Clinical	O1		ERR1879656	1997	SRA	Weill et al. Science 2017	NA	https://www.ncbi.nlm.nih.gov/sra/?term=ERR1879656	iLumina PE	SAMEA103908355	PRJEB19893	ERX1940181	547	submitted by Institut Pasteur
Africa_Nigeria_ERR1879657_1997	F4170	Africa	Nigeria		Clinical	O1		ERR1879657	1997	SRA	Weill et al. Science 2017	NA	https://www.ncbi.nlm.nih.gov/sra/?term=ERR1879657	iLumina PE	SAMEA103908356	PRJEB19893	ERX1940182	288.7	submitted by Institut Pasteur
Africa_Somalia_ERR998732_1997	CNRVC970053	Africa	Somalia		Clinical	O1		ERR998732	1997	SRA	Weill et al. Science 2017	NA	https://www.ncbi.nlm.nih.gov/sra/?term=ERR998732	iLumina PE	SAMEA3303650	PRJEB8764	ERX1077768	217.3	submitted by The Wellcome Trust Sanger Institute (SC)
Africa_Tanzania_ERR1879655_1997	F3835	Africa	Tanzania		Clinical	O1		ERR1879655	1997	SRA	Weill et al. Science 2017	NA	https://www.ncbi.nlm.nih.gov/sra/?term=ERR1879655	iLumina PE	SAMEA103908354	PRJEB19893	ERX1940180	345.6	submitted by Institut Pasteur
Africa_Zambia_ERR164759_1997	177_03-sc-2012-05-03T15:32:48Z-1411044	Africa	Zambia		Clinical	O1		ERR164759	1997	SRA	Weill et al. Science 2017	NA	https://www.ncbi.nlm.nih.gov/sra/?term=ERR164759	iLumina PE	SAMEA1484100	PRJEB2215	ERX140636	104.3	The Wellcome Trust Sanger Institute (SC)
Africa_Zambia_ERR164760_1997	5274332	Africa	Zambia		Clinical	O1		ERR164760	1997	SRA	Oprea et al.
Africa_Zambia_ERR164763_1997	20_03-sc-2012-05-03T15:36:26Z-1411048	Africa	Zambia		Clinical	O1		ERR164763	1997	SRA	Weill et al. Science 2017	NA	https://www.ncbi.nlm.nih.gov/sra/?term=ERR164763	iLumina PE	SAMEA1484153	PRJEB2215	ERX140640	101.9	The Wellcome Trust Sanger Institute (SC)
Americas_Mexico_ERR044791_1997	95430	Americas	Mexico		Clinical	O1		ERR044791	1997	SRA	Domman et al. Submitted	NA	https://www.ncbi.nlm.nih.gov/sra/?term=ERR044791	iLumina PE	SAMEA1018663	PRJEB2215	ERX019899	346.7	The Wellcome Trust Sanger Institute (SC)
Americas_Mexico_ERR2008419_1997	CNRVC030190	Americas	Mexico		Clinical	O1		ERR2008419	1997	SRA	?	NA	https://www.ncbi.nlm.nih.gov/sra/?term=ERR2008419	iLumina PE	SAMEA104125055	PRJEB21298	ERX2068182	258.2	submitted by Institut Pasteur
Americas_Mexico_ERR2008420_1997	CNRVC030198	Americas	Mexico		Clinical	O1		ERR2008420	1997	SRA	?	NA	https://www.ncbi.nlm.nih.gov/sra/?term=ERR2008420	iLumina PE	SAMEA104125059	PRJEB21298	ERX2068183	454.1	submitted by Institut Pasteur
Americas_Mexico_ERR2008422_1997	CNRVC030205	Americas	Mexico		Clinical	O1		ERR2008422	1997	SRA	?	NA	https://www.ncbi.nlm.nih.gov/sra/?term=ERR2008422	iLumina PE	SAMEA104125061	PRJEB21298	ERX2068185	472.3	submitted by Institut Pasteur
Americas_Mexico_ERR2008423_1997	CNRVC030206	Americas	Mexico		Clinical	O1		ERR2008423	1997	SRA	?	NA	https://www.ncbi.nlm.nih.gov/sra/?term=ERR2008423	iLumina PE	SAMEA104125062	PRJEB21298	ERX2068186	225.2	submitted by Institut Pasteur
Americas_Mexico_ERR2008424_1997	CNRVC030207	Americas	Mexico		Clinical	O1		ERR2008424	1997	SRA	?	NA	https://www.ncbi.nlm.nih.gov/sra/?term=ERR2008424	iLumina PE	SAMEA104125063	PRJEB21298	ERX2068187	217.9	submitted by Institut Pasteur
Americas_Mexico_ERR2008425_1997	CNRVC030208	Americas	Mexico		Clinical	O1		ERR2008425	1997	SRA	?	NA	https://www.ncbi.nlm.nih.gov/sra/?term=ERR2008425	iLumina PE	SAMEA104125064	PRJEB21298	ERX2068188	35.8	submitted by Institut Pasteur
Americas_Mexico_ERR2008426_1997	CNRVC030209	Americas	Mexico		Clinical	O1		ERR2008426	1997	SRA	?	NA	https://www.ncbi.nlm.nih.gov/sra/?term=ERR2008426	iLumina PE	SAMEA104125065	PRJEB21298	ERX2068189	295.9	submitted by Institut Pasteur
Americas_Mexico_ERR2008746_1997	CNRVC030229	Americas	Mexico		Clinical	O1		ERR2008746	1997	SRA	?	NA	https://www.ncbi.nlm.nih.gov/sra/?term=ERR2008746	iLumina PE	SAMEA104125082	PRJEB21298	ERX2068509	441.1	submitted by Institut Pasteur
Americas_Mexico_ERR2008751_1997	CNRVC030248	Americas	Mexico		Clinical	O1		ERR2008751	1997	SRA	?	NA	https://www.ncbi.nlm.nih.gov/sra/?term=ERR2008751	iLumina PE	SAMEA104125087	PRJEB21298	ERX2068514	300.2	submitted by Institut Pasteur
Asia_China_ERR579078_1997	1627-CN	Asia	China		Clinical	O1		ERR579078	1997	SRA	Didelot et al. PLoS Genetics 2015	NA	https://www.ncbi.nlm.nih.gov/sra/?term=ERR579078	iLumina PE	SAMEA2698341	PRJEB6807	ERX537254	267.3	submitted by National Institute for Communicable Disease Control and Prevention (ICDC)
Asia_India_ERR1879637_1997	CNRVC970077	Asia	India		Clinical	O1		ERR1879637	1997	SRA	Weill et al. Science 2017	NA	https://www.ncbi.nlm.nih.gov/sra/?term=ERR1879637	iLumina PE	SAMEA103907207	PRJEB19893	ERX1940162	458.4	submitted by Institut Pasteur
Asia_India_ERR1880801_1997	THSTI_AM305	Asia	India		Clinical	O1		ERR1880801	1997	SRA	Weill et al. Science 2017	NA	https://www.ncbi.nlm.nih.gov/sra/?term=ERR1880801	iLumina PE	SAMEA103910223	PRJEB19893	ERX1941298	209.7	submitted by Institut Pasteur
Asia_India_ERR1880802_1997	THSTI_C18932	Asia	India		Clinical	O1		ERR1880802	1997	SRA	Weill et al. Science 2017	NA	https://www.ncbi.nlm.nih.gov/sra/?term=ERR1880802	iLumina PE	SAMEA103910224	PRJEB19893	ERX1941299	154.8	submitted by Institut Pasteur
Asia_China_YN97083_1997	YN97083	Asia	China		Clinical	O1	Inaba	NA	1997	VibrioWatch / Genbank	NA	27448952	NA	Assembly	NA	NA	NA	NA	NA
Asia_Indonesia_V060002_1997	V060002	Asia	Indonesia		Clinical	O1	Ogawa	NA	1997	VibrioWatch / Genbank	NA	29930068	NA	Assembly	NA	NA	NA	NA	NA
Africa_BurkinaFaso_ERR976572_1998	CNRVC980359	Africa	Burkina_Faso		Clinical	O1		ERR976572	1998	SRA	Weill et al. Science 2017	NA	https://www.ncbi.nlm.nih.gov/sra/?term=ERR976572	iLumina PE	SAMEA3303715	PRJEB8764	ERX1053549	203.7	submitted by The Wellcome Trust Sanger Institute (SC)
Africa_BurkinaFaso_ERR976573_1998	CNRVC980360	Africa	Burkina_Faso		Clinical	O1		ERR976573	1998	SRA	Weill et al. Science 2017	NA	https://www.ncbi.nlm.nih.gov/sra/?term=ERR976573	iLumina PE	SAMEA3303716	PRJEB8764	ERX1053550	188.6	submitted by The Wellcome Trust Sanger Institute (SC)
Africa_Cameroon_ERR976561_1998	CNRVC980060	Africa	Cameroon		Clinical	O1		ERR976561	1998	SRA	Weill et al. Science 2017	NA	https://www.ncbi.nlm.nih.gov/sra/?term=ERR976561	iLumina PE	SAMEA3303704	PRJEB8764	ERX1053538	233.3	submitted by The Wellcome Trust Sanger Institute (SC)
Africa_Cameroon_ERR976562_1998	CNRVC980061	Africa	Cameroon		Clinical	O1		ERR976562	1998	SRA	Weill et al. Science 2017	NA	https://www.ncbi.nlm.nih.gov/sra/?term=ERR976562	iLumina PE	SAMEA3303705	PRJEB8764	ERX1053539	223.4	submitted by The Wellcome Trust Sanger Institute (SC)
Africa_Cameroon_ERR976568_1998	CNRVC980323	Africa	Cameroon		Clinical	O1		ERR976568	1998	SRA	Weill et al. Science 2017	NA	https://www.ncbi.nlm.nih.gov/sra/?term=ERR976568	iLumina PE	SAMEA3303711	PRJEB8764	ERX1053545	221.6	submitted by The Wellcome Trust Sanger Institute (SC)
Africa_Cameroon_ERR976570_1998	CNRVC980328	Africa	Cameroon		Clinical	O1		ERR976570	1998	SRA	Weill et al. Science 2017	NA	https://www.ncbi.nlm.nih.gov/sra/?term=ERR976570	iLumina PE	SAMEA3303713	PRJEB8764	ERX1053547	204.4	submitted by The Wellcome Trust Sanger Institute (SC)
Africa_Cameroon_ERR976576_1998	CNRVC980395	Africa	Cameroon		Clinical	O1		ERR976576	1998	SRA	Weill et al. Science 2017	NA	https://www.ncbi.nlm.nih.gov/sra/?term=ERR976576	iLumina PE	SAMEA3303719	PRJEB8764	ERX1053553	199.4	submitted by The Wellcome Trust Sanger Institute (SC)
Africa_Cameroon_ERR976577_1998	CNRVC980396	Africa	Cameroon		Clinical	O1		ERR976577	1998	SRA	Weill et al. Science 2017	NA	https://www.ncbi.nlm.nih.gov/sra/?term=ERR976577	iLumina PE	SAMEA3303720	PRJEB8764	ERX1053554	182.6	submitted by The Wellcome Trust Sanger Institute (SC)
Africa_Cameroon_ERR976578_1998	CNRVC980397	Africa	Cameroon		Clinical	O1		ERR976578	1998	SRA	Weill et al. Science 2017	NA	https://www.ncbi.nlm.nih.gov/sra/?term=ERR976578	iLumina PE	SAMEA3303721	PRJEB8764	ERX1053555	192.3	submitted by The Wellcome Trust Sanger Institute (SC)
Africa_Cameroon_ERR976579_1998	CNRVC980398	Africa	Cameroon		Clinical	O1		ERR976579	1998	SRA	Weill et al. Science 2017	NA	https://www.ncbi.nlm.nih.gov/sra/?term=ERR976579	iLumina PE	SAMEA3303722	PRJEB8764	ERX1053556	219.5	submitted by The Wellcome Trust Sanger Institute (SC)
Africa_Chad_ERR1879638_1998	CNRVC980374	Africa	Chad		Clinical	O1		ERR1879638	1998	SRA	Weill et al. Science 2017	NA	https://www.ncbi.nlm.nih.gov/sra/?term=ERR1879638	iLumina PE	SAMEA103907208	PRJEB19893	ERX1940163	438.6	submitted by Institut Pasteur
Africa_Comoros_ERR976556_1998	CNRVC980023	Africa	Comoros		Clinical	O1		ERR976556	1998	SRA	Weill et al. Science 2017	NA	https://www.ncbi.nlm.nih.gov/sra/?term=ERR976556	iLumina PE	SAMEA3303699	PRJEB8764	ERX1053533	178.9	submitted by The Wellcome Trust Sanger Institute (SC)
Africa_Comoros_ERR976557_1998	CNRVC980026	Africa	Comoros		Clinical	O1		ERR976557	1998	SRA	Weill et al. Science 2017	NA	https://www.ncbi.nlm.nih.gov/sra/?term=ERR976557	iLumina PE	SAMEA3303700	PRJEB8764	ERX1053534	167.7	submitted by The Wellcome Trust Sanger Institute (SC)
Africa_Comoros_ERR976558_1998	CNRVC980029	Africa	Comoros		Clinical	O1		ERR976558	1998	SRA	Weill et al. Science 2017	NA	https://www.ncbi.nlm.nih.gov/sra/?term=ERR976558	iLumina PE	SAMEA3303701	PRJEB8764	ERX1053535	212.5	submitted by The Wellcome Trust Sanger Institute (SC)
Africa_CotedIvoire_ERR976581_1998	CNRVC980420	Africa	Coted_Ivoire		Clinical	O1		ERR976581	1998	SRA	Weill et al. Science 2017	NA	https://www.ncbi.nlm.nih.gov/sra/?term=ERR976581	iLumina PE	SAMEA3303603	PRJEB8764	ERX1053558	186.5	submitted by The Wellcome Trust Sanger Institute (SC)
Africa_CotedIvoire_ERR976582_1998	CNRVC980421	Africa	Coted_Ivoire		Clinical	O1		ERR976582	1998	SRA	Weill et al. Science 2017	NA	https://www.ncbi.nlm.nih.gov/sra/?term=ERR976582	iLumina PE	SAMEA3303605	PRJEB8764	ERX1053559	181.3	submitted by The Wellcome Trust Sanger Institute (SC)
Africa_Ethiopia_ERR1879387_1998	CNRVC150213	Africa	Ethiopia		Clinical	O1		ERR1879387	1998	SRA	Weill et al. Science 2017	NA	https://www.ncbi.nlm.nih.gov/sra/?term=ERR1879387	iLumina PE	SAMEA103905032	PRJEB19893	ERX1939912	127.8	submitted by Institut Pasteur
Africa_Ethiopia_ERR1879545_1998	CNRVC150254	Africa	Ethiopia		Clinical	O1		ERR1879545	1998	SRA	Weill et al. Science 2017	NA	https://www.ncbi.nlm.nih.gov/sra/?term=ERR1879545	iLumina PE	SAMEA103905207	PRJEB19893	ERX1940070	953.3	submitted by Institut Pasteur
Africa_Guinea_ERR976574_1998	CNRVC980367	Africa	Guinea		Clinical	O1		ERR976574	1998	SRA	Weill et al. Science 2017	NA	https://www.ncbi.nlm.nih.gov/sra/?term=ERR976574	iLumina PE	SAMEA3303717	PRJEB8764	ERX1053551	186	submitted by The Wellcome Trust Sanger Institute (SC)
Africa_Kenya_ERR1879385_1998	CNRVC150211	Africa	Kenya		Clinical	O1		ERR1879385	1998	SRA	Weill et al. Science 2017	NA	https://www.ncbi.nlm.nih.gov/sra/?term=ERR1879385	iLumina PE	SAMEA103905030	PRJEB19893	ERX1939910	266	submitted by Institut Pasteur
Africa_Kenya_ERR1879539_1998	CNRVC150240	Africa	Kenya		Clinical	O1		ERR1879539	1998	SRA	Weill et al. Science 2017	NA	https://www.ncbi.nlm.nih.gov/sra/?term=ERR1879539	iLumina PE	SAMEA103905201	PRJEB19893	ERX1940064	227	submitted by Institut Pasteur
Africa_Kenya_ERR1879540_1998	CNRVC150243	Africa	Kenya		Clinical	O1		ERR1879540	1998	SRA	Weill et al. Science 2017	NA	https://www.ncbi.nlm.nih.gov/sra/?term=ERR1879540	iLumina PE	SAMEA103905202	PRJEB19893	ERX1940065	251.1	submitted by Institut Pasteur
Africa_Kenya_ERR1879543_1998	CNRVC150251	Africa	Kenya		Clinical	O1		ERR1879543	1998	SRA	Weill et al. Science 2017	NA	https://www.ncbi.nlm.nih.gov/sra/?term=ERR1879543	iLumina PE	SAMEA103905205	PRJEB19893	ERX1940068	213.2	submitted by Institut Pasteur
Africa_Kenya_ERR1879544_1998	CNRVC150252	Africa	Kenya		Clinical	O1		ERR1879544	1998	SRA	Weill et al. Science 2017	NA	https://www.ncbi.nlm.nih.gov/sra/?term=ERR1879544	iLumina PE	SAMEA103905206	PRJEB19893	ERX1940069	453	submitted by Institut Pasteur
Africa_RepublicoftheCongo_ERR976559_1998	CNRVC980030	Africa	Republic_of_the_Congo		Clinical	O1		ERR976559	1998	SRA	Weill et al. Science 2017	NA	https://www.ncbi.nlm.nih.gov/sra/?term=ERR976559	iLumina PE	SAMEA3303702	PRJEB8764	ERX1053536	226.3	submitted by The Wellcome Trust Sanger Institute (SC)
Africa_RepublicoftheCongo_ERR976560_1998	CNRVC980034	Africa	Republic_of_the_Congo		Clinical	O1		ERR976560	1998	SRA	Weill et al. Science 2017	NA	https://www.ncbi.nlm.nih.gov/sra/?term=ERR976560	iLumina PE	SAMEA3303703	PRJEB8764	ERX1053537	258.8	submitted by The Wellcome Trust Sanger Institute (SC)
Africa_Rwanda_ERR1877614_1998	B9631	Africa	Rwanda		Clinical	O1		ERR1877614	1998	SRA	Weill et al. Science 2017	NA	https://www.ncbi.nlm.nih.gov/sra/?term=ERR1877614	iLumina PE	SAMEA103899941	PRJEB19893	ERX1938139	354	submitted by Institut Pasteur
Africa_Rwanda_ERR1877615_1998	B9632	Africa	Rwanda		Clinical	O1		ERR1877615	1998	SRA	Weill et al. Science 2017	NA	https://www.ncbi.nlm.nih.gov/sra/?term=ERR1877615	iLumina PE	SAMEA103899942	PRJEB19893	ERX1938140	462.7	submitted by Institut Pasteur
Africa_Rwanda_ERR976566_1998	CNRVC980194	Africa	Rwanda		Clinical	O1		ERR976566	1998	SRA	Weill et al. Science 2017	NA	https://www.ncbi.nlm.nih.gov/sra/?term=ERR976566	iLumina PE	SAMEA3303709	PRJEB8764	ERX1053543	192.1	submitted by The Wellcome Trust Sanger Institute (SC)
Africa_Rwanda_ERR976567_1998	CNRVC980195	Africa	Rwanda		Clinical	O1		ERR976567	1998	SRA	Weill et al. Science 2017	NA	https://www.ncbi.nlm.nih.gov/sra/?term=ERR976567	iLumina PE	SAMEA3303710	PRJEB8764	ERX1053544	204.9	submitted by The Wellcome Trust Sanger Institute (SC)
Africa_Rwanda_ERR976569_1998	CNRVC980324	Africa	Rwanda		Clinical	O1		ERR976569	1998	SRA	Weill et al. Science 2017	NA	https://www.ncbi.nlm.nih.gov/sra/?term=ERR976569	iLumina PE	SAMEA3303712	PRJEB8764	ERX1053546	210.7	submitted by The Wellcome Trust Sanger Institute (SC)
Africa_SierraLeone_ERR976580_1998	CNRVC980418	Africa	Sierra_Leone		Clinical	O1		ERR976580	1998	SRA	Weill et al. Science 2017	NA	https://www.ncbi.nlm.nih.gov/sra/?term=ERR976580	iLumina PE	SAMEA3303723	PRJEB8764	ERX1053557	189.1	submitted by The Wellcome Trust Sanger Institute (SC)
Africa_SouthAfrica_ERR1880789_1998	NICD_273	Africa	South_Africa		Clinical	O1		ERR1880789	1998	SRA	Weill et al. Science 2017	NA	https://www.ncbi.nlm.nih.gov/sra/?term=ERR1880789	iLumina PE	SAMEA103910211	PRJEB19893	ERX1941286	473.6	submitted by Institut Pasteur
Africa_Sudan_ERR976571_1998	CNRVC980356	Africa	Sudan		Clinical	O1		ERR976571	1998	SRA	Weill et al. Science 2017	NA	https://www.ncbi.nlm.nih.gov/sra/?term=ERR976571	iLumina PE	SAMEA3303714	PRJEB8764	ERX1053548	220.4	submitted by The Wellcome Trust Sanger Institute (SC)
Africa_Sudan_ERR976575_1998	CNRVC980384	Africa	Sudan		Clinical	O1		ERR976575	1998	SRA	Weill et al. Science 2017	NA	https://www.ncbi.nlm.nih.gov/sra/?term=ERR976575	iLumina PE	SAMEA3303718	PRJEB8764	ERX1053552	183.8	submitted by The Wellcome Trust Sanger Institute (SC)
Africa_Tanzania_ERR1879386_1998	CNRVC150212	Africa	Tanzania		Clinical	O1		ERR1879386	1998	SRA	Weill et al. Science 2017	NA	https://www.ncbi.nlm.nih.gov/sra/?term=ERR1879386	iLumina PE	SAMEA103905031	PRJEB19893	ERX1939911	264.4	submitted by Institut Pasteur
Africa_Tanzania_ERR1880766_1998	F5332	Africa	Tanzania		Clinical	O1		ERR1880766	1998	SRA	Weill et al. Science 2017	NA	https://www.ncbi.nlm.nih.gov/sra/?term=ERR1880766	iLumina PE	SAMEA103910188	PRJEB19893	ERX1941263	445.2	submitted by Institut Pasteur
Africa_Tanzania_ERR1880767_1998	F5333	Africa	Tanzania		Clinical	O1		ERR1880767	1998	SRA	Weill et al. Science 2017	NA	https://www.ncbi.nlm.nih.gov/sra/?term=ERR1880767	iLumina PE	SAMEA103910189	PRJEB19893	ERX1941264	508.9	submitted by Institut Pasteur
Africa_Tanzania_ERR976563_1998	CNRVC980080	Africa	Tanzania		Clinical	O1		ERR976563	1998	SRA	Weill et al. Science 2017	NA	https://www.ncbi.nlm.nih.gov/sra/?term=ERR976563	iLumina PE	SAMEA3303706	PRJEB8764	ERX1053540	251.8	submitted by The Wellcome Trust Sanger Institute (SC)
Africa_Tanzania_ERR976564_1998	CNRVC980081	Africa	Tanzania		Clinical	O1		ERR976564	1998	SRA	Weill et al. Science 2017	NA	https://www.ncbi.nlm.nih.gov/sra/?term=ERR976564	iLumina PE	SAMEA3303707	PRJEB8764	ERX1053541	210	submitted by The Wellcome Trust Sanger Institute (SC)
Africa_Uganda_ERR976552_1998	CNRVC980004	Africa	Uganda		Clinical	O1		ERR976552	1998	SRA	Weill et al. Science 2017	NA	https://www.ncbi.nlm.nih.gov/sra/?term=ERR976552	iLumina PE	SAMEA3303695	PRJEB8764	ERX1053529	253.5	submitted by The Wellcome Trust Sanger Institute (SC)
Africa_Uganda_ERR976553_1998	CNRVC980005	Africa	Uganda		Clinical	O1		ERR976553	1998	SRA	Weill et al. Science 2017	NA	https://www.ncbi.nlm.nih.gov/sra/?term=ERR976553	iLumina PE	SAMEA3303696	PRJEB8764	ERX1053530	257.1	submitted by The Wellcome Trust Sanger Institute (SC)
Africa_Zambia_ERR1880764_1998	F5197	Africa	Zambia		Clinical	O1		ERR1880764	1998	SRA	Weill et al. Science 2017	NA	https://www.ncbi.nlm.nih.gov/sra/?term=ERR1880764	iLumina PE	SAMEA103910186	PRJEB19893	ERX1941261	292	submitted by Institut Pasteur
Africa_Zambia_ERR1880765_1998	F5198	Africa	Zambia		Clinical	O1		ERR1880765	1998	SRA	Weill et al. Science 2017	NA	https://www.ncbi.nlm.nih.gov/sra/?term=ERR1880765	iLumina PE	SAMEA103910187	PRJEB19893	ERX1941262	281.5	submitted by Institut Pasteur
Americas_Mexico_ERR108516_1998	82-sc-2011-10-12T14:28:11Z-1289057	Americas	Mexico		Clinical	O1		ERR108516	1998	SRA	Domman et al. Submitted	NA	https://www.ncbi.nlm.nih.gov/sra/?term=ERR108516	iLumina PE	SAMEA1405595	PRJEB2215	ERX085950	418.8	The Wellcome Trust Sanger Institute (SC)
Americas_Mexico_ERR2008413_1998	CNRVC030187	Americas	Mexico		Clinical	O1		ERR2008413	1998	SRA	?	NA	https://www.ncbi.nlm.nih.gov/sra/?term=ERR2008413	iLumina PE	SAMEA104125052	PRJEB21298	ERX2068176	613.8	submitted by Institut Pasteur
Americas_Mexico_ERR2008430_1998	CNRVC030213	Americas	Mexico		Clinical	O1		ERR2008430	1998	SRA	?	NA	https://www.ncbi.nlm.nih.gov/sra/?term=ERR2008430	iLumina PE	SAMEA104125069	PRJEB21298	ERX2068193	598	submitted by Institut Pasteur
Americas_Mexico_ERR2008748_1998	CNRVC030238	Americas	Mexico		Clinical	O1		ERR2008748	1998	SRA	?	NA	https://www.ncbi.nlm.nih.gov/sra/?term=ERR2008748	iLumina PE	SAMEA104125084	PRJEB21298	ERX2068511	608.7	submitted by Institut Pasteur
Americas_Mexico_ERR2008749_1998	CNRVC030240	Americas	Mexico		Clinical	O1		ERR2008749	1998	SRA	?	NA	https://www.ncbi.nlm.nih.gov/sra/?term=ERR2008749	iLumina PE	SAMEA104125085	PRJEB21298	ERX2068512	388	submitted by Institut Pasteur
Americas_Mexico_ERR2008750_1998	CNRVC030244	Americas	Mexico		Clinical	O1		ERR2008750	1998	SRA	?	NA	https://www.ncbi.nlm.nih.gov/sra/?term=ERR2008750	iLumina PE	SAMEA104125086	PRJEB21298	ERX2068513	687.3	submitted by Institut Pasteur
Americas_Mexico_ERR2008752_1998	CNRVC030250	Americas	Mexico		Clinical	O1		ERR2008752	1998	SRA	?	NA	https://www.ncbi.nlm.nih.gov/sra/?term=ERR2008752	iLumina PE	SAMEA104125088	PRJEB21298	ERX2068515	559	submitted by Institut Pasteur
Asia_China_ERR576976_1998	936-CN	Asia	China		Clinical	O1		ERR576976	1998	SRA	Didelot et al. PLoS Genetics 2015	NA	https://www.ncbi.nlm.nih.gov/sra/?term=ERR576976	iLumina PE	SAMEA2696126	PRJEB6864	ERX535382	267	submitted by National Institute for Communicable Disease Control and Prevention (ICDC)
Asia_China_ERR579069_1998	2605	Asia	China		Clinical	O1		ERR579069	1998	SRA	Didelot et al. PLoS Genetics 2015	NA	https://www.ncbi.nlm.nih.gov/sra/?term=ERR579069	iLumina PE	SAMEA2698332	PRJEB6819	ERX537245	268.5	submitted by National Institute for Communicable Disease Control and Prevention (ICDC)
Asia_China_ERR579077_1998	ERS526217	Asia	China		Clinical	O1		ERR579077	1998	SRA	Didelot et al. PLoS Genetics 2015	NA	https://www.ncbi.nlm.nih.gov/sra/?term=ERR579077	iLumina PE	SAMEA2698340	PRJEB6808	ERX537253	269	submitted by National Institute for Communicable Disease Control and Prevention (ICDC)
Asia_China_ERR579092_1998	SC1998242-CN	Asia	China		Clinical	O1		ERR579092	1998	SRA	Didelot et al. PLoS Genetics 2015	NA	https://www.ncbi.nlm.nih.gov/sra/?term=ERR579092	iLumina PE	SAMEA2698355	PRJEB6792	ERX537268	1200	submitted by National Institute for Communicable Disease Control and Prevention (ICDC)
Asia_China_ERR579093_1998	JX19981306-CN	Asia	China		Clinical	O1		ERR579093	1998	SRA	Didelot et al. PLoS Genetics 2015	NA	https://www.ncbi.nlm.nih.gov/sra/?term=ERR579093	iLumina PE	SAMEA2698356	PRJEB6790	ERX537269	1200	submitted by National Institute for Communicable Disease Control and Prevention (ICDC)
Asia_China_ERR579114_1998	SC1998098-CN	Asia	China		Clinical	O1		ERR579114	1998	SRA	Didelot et al. PLoS Genetics 2015	NA	https://www.ncbi.nlm.nih.gov/sra/?term=ERR579114	iLumina PE	SAMEA2698377	PRJEB6791	ERX537290	1200	submitted by National Institute for Communicable Disease Control and Prevention (ICDC)
Asia_India_ERR1880811_1998	THSTI_D16133	Asia	India		Clinical	O1		ERR1880811	1998	SRA	Weill et al. Science 2017	NA	https://www.ncbi.nlm.nih.gov/sra/?term=ERR1880811	iLumina PE	SAMEA103910233	PRJEB19893	ERX1941308	135.9	submitted by Institut Pasteur
Asia_India_ERR1880812_1998	THSTI_D31153	Asia	India		Clinical	O1		ERR1880812	1998	SRA	Weill et al. Science 2017	NA	https://www.ncbi.nlm.nih.gov/sra/?term=ERR1880812	iLumina PE	SAMEA103910234	PRJEB19893	ERX1941309	233.9	submitted by Institut Pasteur
Africa_BurkinaFaso_ERR1879646_1999	CNRVC990234	Africa	Burkina_Faso		Clinical	O1		ERR1879646	1999	SRA	Weill et al. Science 2017	NA	https://www.ncbi.nlm.nih.gov/sra/?term=ERR1879646	iLumina PE	SAMEA103908345	PRJEB19893	ERX1940171	455	submitted by Institut Pasteur
Africa_Cameroon_ERR1879650_1999	CNRVC990329	Africa	Cameroon		Clinical	O1		ERR1879650	1999	SRA	Weill et al. Science 2017	NA	https://www.ncbi.nlm.nih.gov/sra/?term=ERR1879650	iLumina PE	SAMEA103908349	PRJEB19893	ERX1940175	447.2	submitted by Institut Pasteur
Africa_Madagascar_ERR976588_1999	CNRVC990078	Africa	Madagascar		Clinical	O1		ERR976588	1999	SRA	Weill et al. Science 2017	NA	https://www.ncbi.nlm.nih.gov/sra/?term=ERR976588	iLumina PE	SAMEA3303616	PRJEB8764	ERX1053565	211.8	submitted by The Wellcome Trust Sanger Institute (SC)
Africa_Madagascar_ERR976589_1999	CNRVC000055	Africa	Madagascar		Clinical	O1		ERR976589	1999	SRA	Weill et al. Science 2017	NA	https://www.ncbi.nlm.nih.gov/sra/?term=ERR976589	iLumina PE	SAMEA3303618	PRJEB8764	ERX1053566	177.3	submitted by The Wellcome Trust Sanger Institute (SC)
Africa_Madagascar_ERR976590_1999	CNRVC000056	Africa	Madagascar		Clinical	O1		ERR976590	1999	SRA	Weill et al. Science 2017	NA	https://www.ncbi.nlm.nih.gov/sra/?term=ERR976590	iLumina PE	SAMEA3303620	PRJEB8764	ERX1053567	185.6	submitted by The Wellcome Trust Sanger Institute (SC)
Africa_Mozambique_ERR976585_1999	CNRVC990019	Africa	Mozambique		Clinical	O1		ERR976585	1999	SRA	Weill et al. Science 2017	NA	https://www.ncbi.nlm.nih.gov/sra/?term=ERR976585	iLumina PE	SAMEA3303611	PRJEB8764	ERX1053562	218.8	submitted by The Wellcome Trust Sanger Institute (SC)
Africa_Mozambique_ERR976586_1999	CNRVC990038	Africa	Mozambique		Clinical	O1		ERR976586	1999	SRA	Weill et al. Science 2017	NA	https://www.ncbi.nlm.nih.gov/sra/?term=ERR976586	iLumina PE	SAMEA3303613	PRJEB8764	ERX1053563	194.1	submitted by The Wellcome Trust Sanger Institute (SC)
Africa_Mozambique_ERR976587_1999	CNRVC990039	Africa	Mozambique		Clinical	O1		ERR976587	1999	SRA	Weill et al. Science 2017	NA	https://www.ncbi.nlm.nih.gov/sra/?term=ERR976587	iLumina PE	SAMEA3303614	PRJEB8764	ERX1053564	245.6	submitted by The Wellcome Trust Sanger Institute (SC)
Africa_Niger_ERR1877637_1999	CNRVC000005	Africa	Niger		Clinical	O1		ERR1877637	1999	SRA	Weill et al. Science 2017	NA	https://www.ncbi.nlm.nih.gov/sra/?term=ERR1877637	iLumina PE	SAMEA103900009	PRJEB19893	ERX1938162	216.1	submitted by Institut Pasteur
Africa_RepublicoftheCongo_ERR1879647_1999	CNRVC990256	Africa	Republic_of_the_Congo		Clinical	O1		ERR1879647	1999	SRA	Weill et al. Science 2017	NA	https://www.ncbi.nlm.nih.gov/sra/?term=ERR1879647	iLumina PE	SAMEA103908346	PRJEB19893	ERX1940172	399.1	submitted by Institut Pasteur
Africa_Somalia_ERR976583_1999	CNRVC990002	Africa	Somalia		Clinical	O1		ERR976583	1999	SRA	Weill et al. Science 2017	NA	https://www.ncbi.nlm.nih.gov/sra/?term=ERR976583	iLumina PE	SAMEA3303607	PRJEB8764	ERX1053560	187.9	submitted by The Wellcome Trust Sanger Institute (SC)
Africa_Uganda_ERR976584_1999	CNRVC990015	Africa	Uganda		Clinical	O1		ERR976584	1999	SRA	Weill et al. Science 2017	NA	https://www.ncbi.nlm.nih.gov/sra/?term=ERR976584	iLumina PE	SAMEA3303609	PRJEB8764	ERX1053561	211.2	submitted by The Wellcome Trust Sanger Institute (SC)
Americas_Mexico_ERR108517_1999	838-sc-2011-10-12T14:28:12Z-1289058	Americas	Mexico		Clinical	O1		ERR108517	1999	SRA	Domman et al. Submitted	NA	https://www.ncbi.nlm.nih.gov/sra/?term=ERR108517	iLumina PE	SAMEA1405601	PRJEB2215	ERX085951	641.6	The Wellcome Trust Sanger Institute (SC)
Americas_Mexico_ERR108518_1999	54-sc-2011-10-12T14:28:12Z-1289059	Americas	Mexico		Clinical	O1		ERR108518	1999	SRA	Domman et al. Submitted	NA	https://www.ncbi.nlm.nih.gov/sra/?term=ERR108518	iLumina PE	SAMEA1405605	PRJEB2215	ERX085952	237.9	The Wellcome Trust Sanger Institute (SC)
Americas_Mexico_ERR2008352_1999	CNRVC030113	Americas	Mexico		Clinical	O1		ERR2008352	1999	SRA	?	NA	https://www.ncbi.nlm.nih.gov/sra/?term=ERR2008352	iLumina PE	SAMEA104124990	PRJEB21298	ERX2068115	524.2	submitted by Institut Pasteur
Americas_Mexico_ERR2008353_1999	CNRVC030114	Americas	Mexico		Clinical	O1		ERR2008353	1999	SRA	?	NA	https://www.ncbi.nlm.nih.gov/sra/?term=ERR2008353	iLumina PE	SAMEA104124991	PRJEB21298	ERX2068116	530	submitted by Institut Pasteur
Asia_Afghanistan_ERR1879648_1999	CNRVC990298	Asia	Afghanistan		Clinical	O1		ERR1879648	1999	SRA	?	NA	https://www.ncbi.nlm.nih.gov/sra/?term=ERR1879648	iLumina PE	SAMEA103908347	PRJEB19893	ERX1940173	481.7	submitted by Institut Pasteur
Asia_Afghanistan_ERR1879649_1999	CNRVC990299	Asia	Afghanistan		Clinical	O1		ERR1879649	1999	SRA	?	NA	https://www.ncbi.nlm.nih.gov/sra/?term=ERR1879649	iLumina PE	SAMEA103908348	PRJEB19893	ERX1940174	408.8	submitted by Institut Pasteur
Asia_Bangladesh_ERR018114_1999	NT17499C	Asia	Bangladesh		Clinical	O1		ERR018114	1999	SRA	Oprea et al.
Asia_Cambodia_ERR1879644_1999	CNRVC990194	Asia	Cambodia		Clinical	O1		ERR1879644	1999	SRA	Weill et al. Science 2017	NA	https://www.ncbi.nlm.nih.gov/sra/?term=ERR1879644	iLumina PE	SAMEA103908343	PRJEB19893	ERX1940169	398.1	submitted by Institut Pasteur
Asia_China_ERR576984_1999	4210	Asia	China		Clinical	O1		ERR576984	1999	SRA	Didelot et al. PLoS Genetics 2015	NA	https://www.ncbi.nlm.nih.gov/sra/?term=ERR576984	iLumina PE	SAMEA2696134	PRJEB6851	ERX535390	271.9	submitted by National Institute for Communicable Disease Control and Prevention (ICDC)
Asia_India_ERR1880813_1999	THSTI_E12067	Asia	India		Clinical	O1		ERR1880813	1999	SRA	Weill et al. Science 2017	NA	https://www.ncbi.nlm.nih.gov/sra/?term=ERR1880813	iLumina PE	SAMEA103910235	PRJEB19893	ERX1941310	135.9	submitted by Institut Pasteur
Asia_India_ERR1880835_1999	THSTI_NLC8	Asia	India		Clinical	O1		ERR1880835	1999	SRA	Weill et al. Science 2017	NA	https://www.ncbi.nlm.nih.gov/sra/?term=ERR1880835	iLumina PE	SAMEA103910263	PRJEB19893	ERX1941332	107.5	submitted by Institut Pasteur
Asia_Laos_ERR1879645_1999	CNRVC990209	Asia	Laos		Clinical	O1		ERR1879645	1999	SRA	Weill et al. Science 2017	NA	https://www.ncbi.nlm.nih.gov/sra/?term=ERR1879645	iLumina PE	SAMEA103908344	PRJEB19893	ERX1940170	319.2	submitted by Institut Pasteur
Africa_Cameroon_ERR1877643_2000	CNRVC000323	Africa	Cameroon		Clinical	O1		ERR1877643	2000	SRA	Weill et al. Science 2017	NA	https://www.ncbi.nlm.nih.gov/sra/?term=ERR1877643	iLumina PE	SAMEA103900016	PRJEB19893	ERX1938168	437.7	submitted by Institut Pasteur
Africa_Cameroon_ERR1877645_2000	CNRVC010023	Africa	Cameroon		Clinical	O1		ERR1877645	2000	SRA	Weill et al. Science 2017	NA	https://www.ncbi.nlm.nih.gov/sra/?term=ERR1877645	iLumina PE	SAMEA103900018	PRJEB19893	ERX1938170	347.9	submitted by Institut Pasteur
Africa_Comoros_ERR1877640_2000	CNRVC000085	Africa	Comoros		Clinical	O1		ERR1877640	2000	SRA	Weill et al. Science 2017	NA	https://www.ncbi.nlm.nih.gov/sra/?term=ERR1877640	iLumina PE	SAMEA103900013	PRJEB19893	ERX1938165	343.6	submitted by Institut Pasteur
Africa_Djibouti_ERR1877649_2000	CNRVC010046	Africa	Djibouti		Clinical	O1		ERR1877649	2000	SRA	Weill et al. Science 2017	NA	https://www.ncbi.nlm.nih.gov/sra/?term=ERR1877649	iLumina PE	SAMEA103900022	PRJEB19893	ERX1938174	180.2	submitted by Institut Pasteur
Africa_Djibouti_ERR1877938_2000	CNRVC010048	Africa	Djibouti		Clinical	O1		ERR1877938	2000	SRA	Weill et al. Science 2017	NA	https://www.ncbi.nlm.nih.gov/sra/?term=ERR1877938	iLumina PE	SAMEA103900039	PRJEB19893	ERX1938463	337	submitted by Institut Pasteur
Africa_Madagascar_ERR1877939_2000	CNRVC010051	Africa	Madagascar		Clinical	O1		ERR1877939	2000	SRA	Weill et al. Science 2017	NA	https://www.ncbi.nlm.nih.gov/sra/?term=ERR1877939	iLumina PE	SAMEA103900040	PRJEB19893	ERX1938464	367.9	submitted by Institut Pasteur
Africa_Madagascar_ERR976591_2000	CNRVC000058	Africa	Madagascar		Clinical	O1		ERR976591	2000	SRA	Weill et al. Science 2017	NA	https://www.ncbi.nlm.nih.gov/sra/?term=ERR976591	iLumina PE	SAMEA3303622	PRJEB8764	ERX1053568	190.6	submitted by The Wellcome Trust Sanger Institute (SC)
Africa_Madagascar_ERR976592_2000	CNRVC000059	Africa	Madagascar		Clinical	O1		ERR976592	2000	SRA	Weill et al. Science 2017	NA	https://www.ncbi.nlm.nih.gov/sra/?term=ERR976592	iLumina PE	SAMEA3303624	PRJEB8764	ERX1053569	194.9	submitted by The Wellcome Trust Sanger Institute (SC)
Africa_Madagascar_ERR976593_2000	CNRVC000060	Africa	Madagascar		Clinical	O1		ERR976593	2000	SRA	Weill et al. Science 2017	NA	https://www.ncbi.nlm.nih.gov/sra/?term=ERR976593	iLumina PE	SAMEA3303626	PRJEB8764	ERX1053570	196.7	submitted by The Wellcome Trust Sanger Institute (SC)
Africa_Madagascar_ERR976594_2000	CNRVC960317	Africa	Madagascar		Clinical	O1		ERR976594	2000	SRA	Weill et al. Science 2017	NA	https://www.ncbi.nlm.nih.gov/sra/?term=ERR976594	iLumina PE	SAMEA3303628	PRJEB8764	ERX1053571	199.5	submitted by The Wellcome Trust Sanger Institute (SC)
Africa_Madagascar_ERR976595_2000	CNRVC000064	Africa	Madagascar		Clinical	O1		ERR976595	2000	SRA	Weill et al. Science 2017	NA	https://www.ncbi.nlm.nih.gov/sra/?term=ERR976595	iLumina PE	SAMEA3303631	PRJEB8764	ERX1053572	233.9	submitted by The Wellcome Trust Sanger Institute (SC)
Africa_Madagascar_ERR976596_2000	CNRVC000065	Africa	Madagascar		Clinical	O1		ERR976596	2000	SRA	Weill et al. Science 2017	NA	https://www.ncbi.nlm.nih.gov/sra/?term=ERR976596	iLumina PE	SAMEA3303632	PRJEB8764	ERX1053573	220.3	submitted by The Wellcome Trust Sanger Institute (SC)
Africa_Rwanda_ERR1877641_2000	CNRVC000209	Africa	Rwanda		Clinical	O1		ERR1877641	2000	SRA	Weill et al. Science 2017	NA	https://www.ncbi.nlm.nih.gov/sra/?term=ERR1877641	iLumina PE	SAMEA103900014	PRJEB19893	ERX1938166	370.4	submitted by Institut Pasteur
Africa_Rwanda_ERR1877642_2000	CNRVC000212	Africa	Rwanda		Clinical	O1		ERR1877642	2000	SRA	Weill et al. Science 2017	NA	https://www.ncbi.nlm.nih.gov/sra/?term=ERR1877642	iLumina PE	SAMEA103900015	PRJEB19893	ERX1938167	255.4	submitted by Institut Pasteur
Africa_Uganda_ERR1877638_2000	CNRVC000043	Africa	Uganda		Clinical	O1		ERR1877638	2000	SRA	Weill et al. Science 2017	NA	https://www.ncbi.nlm.nih.gov/sra/?term=ERR1877638	iLumina PE	SAMEA103900010	PRJEB19893	ERX1938163	442.9	submitted by Institut Pasteur
Africa_Uganda_ERR1877639_2000	CNRVC000044	Africa	Uganda		Clinical	O1		ERR1877639	2000	SRA	Weill et al. Science 2017	NA	https://www.ncbi.nlm.nih.gov/sra/?term=ERR1877639	iLumina PE	SAMEA103900011	PRJEB19893	ERX1938164	259.3	submitted by Institut Pasteur
Americas_Mexico_ERR108522_2000	85-sc-2011-10-12T14:28:16Z-1289063	Americas	Mexico		Clinical	O1		ERR108522	2000	SRA	Domman et al. Submitted	NA	https://www.ncbi.nlm.nih.gov/sra/?term=ERR108522	iLumina PE	SAMEA1405623	PRJEB2215	ERX085956	500.8	The Wellcome Trust Sanger Institute (SC)
Americas_Mexico_ERR2008412_2000	CNRVC030186	Americas	Mexico		Clinical	O1		ERR2008412	2000	SRA	?	NA	https://www.ncbi.nlm.nih.gov/sra/?term=ERR2008412	iLumina PE	SAMEA104125051	PRJEB21298	ERX2068175	532.2	submitted by Institut Pasteur
Americas_Mexico_ERR2008414_2000	CNRVC030188	Americas	Mexico		Clinical	O1		ERR2008414	2000	SRA	?	NA	https://www.ncbi.nlm.nih.gov/sra/?term=ERR2008414	iLumina PE	SAMEA104125053	PRJEB21298	ERX2068177	581.1	submitted by Institut Pasteur
Americas_Mexico_ERR2008433_2000	CNRVC030216	Americas	Mexico		Clinical	O1		ERR2008433	2000	SRA	?	NA	https://www.ncbi.nlm.nih.gov/sra/?term=ERR2008433	iLumina PE	SAMEA104125072	PRJEB21298	ERX2068196	353.2	submitted by Institut Pasteur
Americas_Mexico_ERR2008434_2000	CNRVC030217	Americas	Mexico		Clinical	O1		ERR2008434	2000	SRA	?	NA	https://www.ncbi.nlm.nih.gov/sra/?term=ERR2008434	iLumina PE	SAMEA104125073	PRJEB21298	ERX2068197	559.4	submitted by Institut Pasteur
Americas_Mexico_SRR350623_2000	CP1033	Americas	Mexico		Clinical	O1		SRR350623	2000	SRA	?	NA	https://www.ncbi.nlm.nih.gov/sra/?term=SRR350623	iLumina PE	SAMN00736141	PRJNA68605	SRX099633	450	no data
Asia_Bangladesh_ERR019884_2000	4679	Asia	Bangladesh		Clinical	O1		ERR019884	2000	SRA	Oprea et al.
Asia_China_ERR579076_2000	1944-CN	Asia	China		Clinical	O1		ERR579076	2000	SRA	Didelot et al. PLoS Genetics 2015	NA	https://www.ncbi.nlm.nih.gov/sra/?term=ERR579076	iLumina PE	SAMEA2698339	PRJEB6809	ERX537252	269.4	submitted by National Institute for Communicable Disease Control and Prevention (ICDC)
Asia_China_ERR579091_2000	SC2000043-CN	Asia	China		Clinical	O1		ERR579091	2000	SRA	Didelot et al. PLoS Genetics 2015	NA	https://www.ncbi.nlm.nih.gov/sra/?term=ERR579091	iLumina PE	SAMEA2698354	PRJEB6793	ERX537267	1200	submitted by National Institute for Communicable Disease Control and Prevention (ICDC)
Asia_India_ERR1880809_2000	THSTI_CRC155	Asia	India		Clinical	O1		ERR1880809	2000	SRA	Weill et al. Science 2017	NA	https://www.ncbi.nlm.nih.gov/sra/?term=ERR1880809	iLumina PE	SAMEA103910231	PRJEB19893	ERX1941306	133.3	submitted by Institut Pasteur
Asia_India_ERR1880810_2000	THSTI_CRC198	Asia	India		Clinical	O1		ERR1880810	2000	SRA	Weill et al. Science 2017	NA	https://www.ncbi.nlm.nih.gov/sra/?term=ERR1880810	iLumina PE	SAMEA103910232	PRJEB19893	ERX1941307	129	submitted by Institut Pasteur
Africa_BurkinaFaso_ERR1877948_2001	CNRVC010205	Africa	Burkina_Faso		Clinical	O1		ERR1877948	2001	SRA	Weill et al. Science 2017	NA	https://www.ncbi.nlm.nih.gov/sra/?term=ERR1877948	iLumina PE	SAMEA103900049	PRJEB19893	ERX1938473	374.9	submitted by Institut Pasteur
Africa_BurkinaFaso_ERR1877949_2001	CNRVC010206	Africa	Burkina_Faso		Clinical	O1		ERR1877949	2001	SRA	Weill et al. Science 2017	NA	https://www.ncbi.nlm.nih.gov/sra/?term=ERR1877949	iLumina PE	SAMEA103900050	PRJEB19893	ERX1938474	435.3	submitted by Institut Pasteur
Africa_Burundi_ERR1877941_2001	CNRVC010061	Africa	Burundi		Clinical	O1		ERR1877941	2001	SRA	Weill et al. Science 2017	NA	https://www.ncbi.nlm.nih.gov/sra/?term=ERR1877941	iLumina PE	SAMEA103900042	PRJEB19893	ERX1938466	326	submitted by Institut Pasteur
Africa_Burundi_ERR1877942_2001	CNRVC010062	Africa	Burundi		Clinical	O1		ERR1877942	2001	SRA	Weill et al. Science 2017	NA	https://www.ncbi.nlm.nih.gov/sra/?term=ERR1877942	iLumina PE	SAMEA103900043	PRJEB19893	ERX1938467	382.8	submitted by Institut Pasteur
Africa_Cameroon_ERR1877950_2001	CNRVC010221	Africa	Cameroon		Clinical	O1		ERR1877950	2001	SRA	Oprea et al.
Africa_Cameroon_ERR1878106_2001	CNRVC040074	Africa	Cameroon		Clinical	O1		ERR1878106	2001	SRA	Weill et al. Science 2017	NA	https://www.ncbi.nlm.nih.gov/sra/?term=ERR1878106	iLumina PE	SAMEA103900381	PRJEB19893	ERX1938631	231.7	submitted by Institut Pasteur
Africa_Chad_ERR1877945_2001	CNRVC010120	Africa	Chad		Clinical	O1		ERR1877945	2001	SRA	Weill et al. Science 2017	NA	https://www.ncbi.nlm.nih.gov/sra/?term=ERR1877945	iLumina PE	SAMEA103900046	PRJEB19893	ERX1938470	325.8	submitted by Institut Pasteur
Africa_Chad_ERR1877946_2001	CNRVC010123	Africa	Chad		Clinical	O1		ERR1877946	2001	SRA	Weill et al. Science 2017	NA	https://www.ncbi.nlm.nih.gov/sra/?term=ERR1877946	iLumina PE	SAMEA103900047	PRJEB19893	ERX1938471	310.7	submitted by Institut Pasteur
Africa_Chad_ERR1877947_2001	CNRVC010203	Africa	Chad		Clinical	O1		ERR1877947	2001	SRA	Weill et al. Science 2017	NA	https://www.ncbi.nlm.nih.gov/sra/?term=ERR1877947	iLumina PE	SAMEA103900048	PRJEB19893	ERX1938472	379.1	submitted by Institut Pasteur
Africa_Comoros_ERR1877644_2001	CNRVC010008	Africa	Comoros		Clinical	O1		ERR1877644	2001	SRA	Weill et al. Science 2017	NA	https://www.ncbi.nlm.nih.gov/sra/?term=ERR1877644	iLumina PE	SAMEA103900017	PRJEB19893	ERX1938169	175.7	submitted by Institut Pasteur
Africa_Comoros_ERR1877648_2001	CNRVC010045	Africa	Comoros		Clinical	O1		ERR1877648	2001	SRA	Weill et al. Science 2017	NA	https://www.ncbi.nlm.nih.gov/sra/?term=ERR1877648	iLumina PE	SAMEA103900021	PRJEB19893	ERX1938173	409.8	submitted by Institut Pasteur
Africa_CotedIvoire_ERR1877646_2001	CNRVC010038	Africa	Coted_Ivoire		Clinical	O1		ERR1877646	2001	SRA	Weill et al. Science 2017	NA	https://www.ncbi.nlm.nih.gov/sra/?term=ERR1877646	iLumina PE	SAMEA103900019	PRJEB19893	ERX1938171	150.4	submitted by Institut Pasteur
Africa_CotedIvoire_ERR1877647_2001	CNRVC010042	Africa	Coted_Ivoire		Clinical	O1		ERR1877647	2001	SRA	Weill et al. Science 2017	NA	https://www.ncbi.nlm.nih.gov/sra/?term=ERR1877647	iLumina PE	SAMEA103900020	PRJEB19893	ERX1938172	449.6	submitted by Institut Pasteur
Africa_DemocraticRepublicoftheCongo_ERR1877951_2001	CNRVC010243	Africa	Democratic_Republic_of_the_Congo		Clinical	O1		ERR1877951	2001	SRA	Weill et al. Science 2017	NA	https://www.ncbi.nlm.nih.gov/sra/?term=ERR1877951	iLumina PE	SAMEA103900052	PRJEB19893	ERX1938476	259.6	submitted by Institut Pasteur
Africa_DemocraticRepublicoftheCongo_ERR1877952_2001	CNRVC010254	Africa	Democratic_Republic_of_the_Congo		Clinical	O1		ERR1877952	2001	SRA	Weill et al. Science 2017	NA	https://www.ncbi.nlm.nih.gov/sra/?term=ERR1877952	iLumina PE	SAMEA103900053	PRJEB19893	ERX1938477	386.4	submitted by Institut Pasteur
Africa_DemocraticRepublicoftheCongo_ERR572810_2001	352STDY5784828-sc-1905019	Africa	Democratic_Republic_of_the_Congo		Clinical	O1		ERR572810	2001	SRA	Weill et al. Science 2017	NA	https://www.ncbi.nlm.nih.gov/sra/?term=ERR572810	iLumina PE	SAMEA2445244	PRJEB2215	ERX531580	185	The Wellcome Trust Sanger Institute (SC)
Africa_Madagascar_ERR1877940_2001	CNRVC010055	Africa	Madagascar		Clinical	O1		ERR1877940	2001	SRA	Weill et al. Science 2017	NA	https://www.ncbi.nlm.nih.gov/sra/?term=ERR1877940	iLumina PE	SAMEA103900041	PRJEB19893	ERX1938465	257.6	submitted by Institut Pasteur
Africa_SouthAfrica_ERR1877613_2001	NICD_16744	Africa	South_Africa		Clinical	O1	Ogawa	ERR1877613	2001	SRA	Weill et al. Science 2017	NA	https://www.ncbi.nlm.nih.gov/sra/?term=ERR1877613	iLumina PE	SAMEA103899940	PRJEB19893	ERX1938138	377.1	submitted by Institut Pasteur
Africa_SouthAfrica_ERR1880774_2001	NICD_1241	Africa	South_Africa		Clinical	O1	Inaba	ERR1880774	2001	SRA	Weill et al. Science 2017	NA	https://www.ncbi.nlm.nih.gov/sra/?term=ERR1880774	iLumina PE	SAMEA103910196	PRJEB19893	ERX1941271	185.1	submitted by Institut Pasteur
Africa_SouthAfrica_ERR1880775_2001	NICD_1242	Africa	South_Africa		Clinical	O1	Inaba	ERR1880775	2001	SRA	Weill et al. Science 2017	NA	https://www.ncbi.nlm.nih.gov/sra/?term=ERR1880775	iLumina PE	SAMEA103910197	PRJEB19893	ERX1941272	401.1	submitted by Institut Pasteur
Africa_SouthAfrica_ERR1880776_2001	NICD_1264	Africa	South_Africa		Clinical	O1	Inaba	ERR1880776	2001	SRA	Weill et al. Science 2017	NA	https://www.ncbi.nlm.nih.gov/sra/?term=ERR1880776	iLumina PE	SAMEA103910198	PRJEB19893	ERX1941273	486.1	submitted by Institut Pasteur
Africa_SouthAfrica_ERR1880777_2001	NICD_1405	Africa	South_Africa		Clinical	O1	Inaba	ERR1880777	2001	SRA	Weill et al. Science 2017	NA	https://www.ncbi.nlm.nih.gov/sra/?term=ERR1880777	iLumina PE	SAMEA103910199	PRJEB19893	ERX1941274	534	submitted by Institut Pasteur
Africa_SouthAfrica_ERR1880778_2001	NICD_14191	Africa	South_Africa		Clinical	O1	Ogawa	ERR1880778	2001	SRA	Weill et al. Science 2017	NA	https://www.ncbi.nlm.nih.gov/sra/?term=ERR1880778	iLumina PE	SAMEA103910200	PRJEB19893	ERX1941275	92.7	submitted by Institut Pasteur
Africa_SouthAfrica_ERR1880779_2001	NICD_14794	Africa	South_Africa		Clinical	O1	Ogawa	ERR1880779	2001	SRA	Weill et al. Science 2017	NA	https://www.ncbi.nlm.nih.gov/sra/?term=ERR1880779	iLumina PE	SAMEA103910201	PRJEB19893	ERX1941276	341	submitted by Institut Pasteur
Africa_SouthAfrica_ERR1880780_2001	NICD_15070	Africa	South_Africa		Clinical	O1	Ogawa	ERR1880780	2001	SRA	Weill et al. Science 2017	NA	https://www.ncbi.nlm.nih.gov/sra/?term=ERR1880780	iLumina PE	SAMEA103910202	PRJEB19893	ERX1941277	542.7	submitted by Institut Pasteur
Africa_SouthAfrica_ERR1880781_2001	NICD_15104	Africa	South_Africa		Clinical	O1	Ogawa	ERR1880781	2001	SRA	Weill et al. Science 2017	NA	https://www.ncbi.nlm.nih.gov/sra/?term=ERR1880781	iLumina PE	SAMEA103910203	PRJEB19893	ERX1941278	355.3	submitted by Institut Pasteur
Africa_SouthAfrica_ERR1880782_2001	NICD_15907	Africa	South_Africa		Clinical	O1	Ogawa	ERR1880782	2001	SRA	Weill et al. Science 2017	NA	https://www.ncbi.nlm.nih.gov/sra/?term=ERR1880782	iLumina PE	SAMEA103910204	PRJEB19893	ERX1941279	314.3	submitted by Institut Pasteur
Africa_SouthAfrica_ERR1880783_2001	NICD_15959	Africa	South_Africa		Clinical	O1	Ogawa	ERR1880783	2001	SRA	Weill et al. Science 2017	NA	https://www.ncbi.nlm.nih.gov/sra/?term=ERR1880783	iLumina PE	SAMEA103910205	PRJEB19893	ERX1941280	336.4	submitted by Institut Pasteur
Africa_SouthAfrica_ERR1880784_2001	NICD_16211	Africa	South_Africa		Clinical	O1	Ogawa	ERR1880784	2001	SRA	Weill et al. Science 2017	NA	https://www.ncbi.nlm.nih.gov/sra/?term=ERR1880784	iLumina PE	SAMEA103910206	PRJEB19893	ERX1941281	213	submitted by Institut Pasteur
Africa_SouthAfrica_ERR1880785_2001	NICD_16230	Africa	South_Africa		Clinical	O1	Ogawa	ERR1880785	2001	SRA	Weill et al. Science 2017	NA	https://www.ncbi.nlm.nih.gov/sra/?term=ERR1880785	iLumina PE	SAMEA103910207	PRJEB19893	ERX1941282	330.5	submitted by Institut Pasteur
Africa_SouthAfrica_ERR1880787_2001	NICD_16756	Africa	South_Africa		Clinical	O1	Ogawa	ERR1880787	2001	SRA	Weill et al. Science 2017	NA	https://www.ncbi.nlm.nih.gov/sra/?term=ERR1880787	iLumina PE	SAMEA103910209	PRJEB19893	ERX1941284	383.9	submitted by Institut Pasteur
Africa_SouthAfrica_ERR1880788_2001	NICD_16879	Africa	South_Africa		Clinical	O1	Ogawa	ERR1880788	2001	SRA	Weill et al. Science 2017	NA	https://www.ncbi.nlm.nih.gov/sra/?term=ERR1880788	iLumina PE	SAMEA103910210	PRJEB19893	ERX1941285	106.7	submitted by Institut Pasteur
Africa_SouthAfrica_ERR1880790_2001	NICD_4076	Africa	South_Africa		Clinical	O1	Ogawa	ERR1880790	2001	SRA	Weill et al. Science 2017	NA	https://www.ncbi.nlm.nih.gov/sra/?term=ERR1880790	iLumina PE	SAMEA103910212	PRJEB19893	ERX1941287	276.6	submitted by Institut Pasteur
Africa_Togo_ERR1877944_2001	CNRVC010108	Africa	Togo		Clinical	O1		ERR1877944	2001	SRA	Weill et al. Science 2017	NA	https://www.ncbi.nlm.nih.gov/sra/?term=ERR1877944	iLumina PE	SAMEA103900045	PRJEB19893	ERX1938469	284	submitted by Institut Pasteur
Asia_Bangladesh_ERR018113_2001	4675	Asia	Bangladesh		Clinical	O1		ERR018113	2001	SRA	Mutreja et al. Nature 2011	NA	https://www.ncbi.nlm.nih.gov/sra/?term=ERR018113	iLumina PE	SAMEA889366	PRJEB2215	ERX2009000	119.9	The Wellcome Trust Sanger Institute (SC)
Asia_Bangladesh_ERR018115_2001	4663	Asia	Bangladesh		Clinical	O1		ERR018115	2001	SRA	Mutreja et al. Nature 2011	NA	https://www.ncbi.nlm.nih.gov/sra/?term=ERR018115	iLumina PE	SAMEA889268	PRJEB2215	ERX2009002	130.8	The Wellcome Trust Sanger Institute (SC)
Asia_Bangladesh_ERR018116_2001	4661	Asia	Bangladesh		Clinical	O1		ERR018116	2001	SRA	Oprea et al.
Asia_Bangladesh_ERR025373_2001	4662	Asia	Bangladesh		Clinical	O1		ERR025373	2001	SRA	Mutreja et al. Nature 2011	NA	https://www.ncbi.nlm.nih.gov/sra/?term=ERR025373	iLumina PE	SAMEA889176	PRJEB2215	ERX2005299	195.3	The Wellcome Trust Sanger Institute (SC)
Asia_Bangladesh_SRR4432994_2001	Bgd8	Asia	Bangladesh		Clinical	O1		SRR4432994	2001	SRA	?	NA	https://www.ncbi.nlm.nih.gov/sra/?term=SRS1752170	iLumina PE	SAMN05924902	PRJNA349157	SRX2252439	117.2	no data
Asia_Bangladesh_SRR4432995_2001	MQ1795	Asia	Bangladesh		Clinical	O1		SRR4432995	2001	SRA	?	NA	https://www.ncbi.nlm.nih.gov/sra/?term=SRS1752171	iLumina PE	SAMN05924903	PRJNA349157	SRX2252440	254.8	no data
Asia_Bangladesh_SRR4432996_2001	Bgd1	Asia	Bangladesh		Clinical	O1		SRR4432996	2001	SRA	?	NA	https://www.ncbi.nlm.nih.gov/sra/?term=SRS1752172	iLumina PE	SAMN05924900	PRJNA349157	SRX2252441	515.2	no data
Asia_Bangladesh_SRR4432997_2001	Bgd5	Asia	Bangladesh		Clinical	O1		SRR4432997	2001	SRA	?	NA	https://www.ncbi.nlm.nih.gov/sra/?term=SRS1752173	iLumina PE	SAMN05924901	PRJNA349157	SRX2252442	381.4	no data
Asia_China_ERR576951_2001	V011506	Asia	China		Clinical	O1		ERR576951	2001	SRA	Didelot et al. PLoS Genetics 2015	NA	https://www.ncbi.nlm.nih.gov/sra/?term=ERR576951	iLumina PE	SAMEA2693539	PRJEB6868	ERX535357	277.1	submitted by National Institute for Communicable Disease Control and Prevention (ICDC)
Asia_China_ERR576975_2001	956-CN	Asia	China		Clinical	O1		ERR576975	2001	SRA	Didelot et al. PLoS Genetics 2015	NA	https://www.ncbi.nlm.nih.gov/sra/?term=ERR576975	iLumina PE	SAMEA2696125	PRJEB6864	ERX535381	268.3	submitted by National Institute for Communicable Disease Control and Prevention (ICDC)
Asia_China_ERR579086_2001	143-CN	Asia	China		Clinical	O1		ERR579086	2001	SRA	Didelot et al. PLoS Genetics 2015	NA	https://www.ncbi.nlm.nih.gov/sra/?term=ERR579086	iLumina PE	SAMEA2698349	PRJEB6799	ERX537262	278.1	submitted by National Institute for Communicable Disease Control and Prevention (ICDC)
Asia_China_ERR579309_2001	9-CN	Asia	China		Clinical	O1		ERR579309	2001	SRA	Didelot et al. PLoS Genetics 2015	NA	https://www.ncbi.nlm.nih.gov/sra/?term=ERR579309	iLumina PE	SAMEA2699023	PRJEB6861	ERX537483	173.3	submitted by National Institute for Communicable Disease Control and Prevention (ICDC)
Asia_China_ERR579313_2001	200106	Asia	China		Clinical	O1		ERR579313	2001	SRA	Didelot et al. PLoS Genetics 2015	NA	https://www.ncbi.nlm.nih.gov/sra/?term=ERR579313	iLumina PE	SAMEA2699025	PRJEB6811	ERX537487	276.5	submitted by National Institute for Communicable Disease Control and Prevention (ICDC)
Asia_India_ERR1880814_2001	THSTI_G27875	Asia	India		Clinical	O1		ERR1880814	2001	SRA	Weill et al. Science 2017	NA	https://www.ncbi.nlm.nih.gov/sra/?term=ERR1880814	iLumina PE	SAMEA103910236	PRJEB19893	ERX1941311	40.5	submitted by Institut Pasteur
Asia_India_ERR1880836_2001	THSTI_RC12	Asia	India		Clinical	O1		ERR1880836	2001	SRA	Weill et al. Science 2017	NA	https://www.ncbi.nlm.nih.gov/sra/?term=ERR1880836	iLumina PE	SAMEA103910264	PRJEB19893	ERX1941333	64.1	submitted by Institut Pasteur
Asia_Indonesia_ERR1877943_2001	CNRVC010100	Asia	Indonesia		Clinical	O1		ERR1877943	2001	SRA	Weill et al. Science 2017	NA	https://www.ncbi.nlm.nih.gov/sra/?term=ERR1877943	iLumina PE	SAMEA103900044	PRJEB19893	ERX1938468	95.7	submitted by Institut Pasteur
Africa_Benin_ERR1877956_2002	CNRVC020361	Africa	Benin		Clinical	O1		ERR1877956	2002	SRA	Weill et al. Science 2017	NA	https://www.ncbi.nlm.nih.gov/sra/?term=ERR1877956	iLumina PE	SAMEA103900057	PRJEB19893	ERX1938481	164.8	submitted by Institut Pasteur
Africa_Benin_ERR1877957_2002	CNRVC020367	Africa	Benin		Clinical	O1		ERR1877957	2002	SRA	Weill et al. Science 2017	NA	https://www.ncbi.nlm.nih.gov/sra/?term=ERR1877957	iLumina PE	SAMEA103900058	PRJEB19893	ERX1938482	342.5	submitted by Institut Pasteur
Africa_Cameroon_ERR1878107_2002	CNRVC040082	Africa	Cameroon		Clinical	O1		ERR1878107	2002	SRA	Weill et al. Science 2017	NA	https://www.ncbi.nlm.nih.gov/sra/?term=ERR1878107	iLumina PE	SAMEA103900382	PRJEB19893	ERX1938632	252.2	submitted by Institut Pasteur
Africa_Comoros_ERR1877953_2002	CNRVC020003	Africa	Comoros		Clinical	O1		ERR1877953	2002	SRA	Weill et al. Science 2017	NA	https://www.ncbi.nlm.nih.gov/sra/?term=ERR1877953	iLumina PE	SAMEA103900054	PRJEB19893	ERX1938478	397.2	submitted by Institut Pasteur
Africa_CotedIvoire_ERR1878089_2002	CNRVC020404	Africa	Coted_Ivoire		Clinical	O1		ERR1878089	2002	SRA	Weill et al. Science 2017	NA	https://www.ncbi.nlm.nih.gov/sra/?term=ERR1878089	iLumina PE	SAMEA103900364	PRJEB19893	ERX1938614	263.8	submitted by Institut Pasteur
Africa_DemocraticRepublicoftheCongo_ERR1877955_2002	CNRVC020284	Africa	Democratic_Republic_of_the_Congo		Clinical	O1		ERR1877955	2002	SRA	Weill et al. Science 2017	NA	https://www.ncbi.nlm.nih.gov/sra/?term=ERR1877955	iLumina PE	SAMEA103900056	PRJEB19893	ERX1938480	214.1	submitted by Institut Pasteur
Africa_DemocraticRepublicoftheCongo_ERR1878101_2002	CNRVC030519	Africa	Democratic_Republic_of_the_Congo		Clinical	O1		ERR1878101	2002	SRA	Weill et al. Science 2017	NA	https://www.ncbi.nlm.nih.gov/sra/?term=ERR1878101	iLumina PE	SAMEA103900376	PRJEB19893	ERX1938626	59.5	submitted by Institut Pasteur
Africa_Liberia_ERR1877954_2002	CNRVC020062	Africa	Liberia		Clinical	O1		ERR1877954	2002	SRA	Weill et al. Science 2017	NA	https://www.ncbi.nlm.nih.gov/sra/?term=ERR1877954	iLumina PE	SAMEA103900055	PRJEB19893	ERX1938479	273	submitted by Institut Pasteur
Africa_Liberia_ERR1878088_2002	CNRVC020393	Africa	Liberia		Clinical	O1		ERR1878088	2002	SRA	Weill et al. Science 2017	NA	https://www.ncbi.nlm.nih.gov/sra/?term=ERR1878088	iLumina PE	SAMEA103900363	PRJEB19893	ERX1938613	355.5	submitted by Institut Pasteur
Africa_Mozambique_ERR2144756_2002	4974STDY7105297	Africa	Mozambique		Clinical	O1		ERR2144756	2002	SRA	Garrine et al. PLoS Neglect Trop Dis 2017	NA	https://www.ncbi.nlm.nih.gov/sra/?term=ERS1938058	iLumina PE	SAMEA104313080	PRJEB22702	ERX2201289	94.7	The Wellcome Trust Sanger Institute (SC)
Africa_Mozambique_ERR2144781_2002	4974STDY7105290	Africa	Mozambique		Clinical	O1		ERR2144781	2002	SRA	Garrine et al. PLoS Neglect Trop Dis 2017	NA	https://www.ncbi.nlm.nih.gov/sra/?term=ERS1938051	iLumina PE	SAMEA104313073	PRJEB22702	ERX2201314	90.7	The Wellcome Trust Sanger Institute (SC)
Africa_Mozambique_ERR2144792_2002	4974STDY7105298	Africa	Mozambique		Clinical	O1		ERR2144792	2002	SRA	Garrine et al. PLoS Neglect Trop Dis 2017	NA	https://www.ncbi.nlm.nih.gov/sra/?term=ERS1938059	iLumina PE	SAMEA104313081	PRJEB22702	ERX2201325	78.3	The Wellcome Trust Sanger Institute (SC)
Africa_SouthAfrica_ERR1880768_2002	F8478	Africa	South_Africa		Clinical	O1		ERR1880768	2002	SRA	Weill et al. Science 2017	NA	https://www.ncbi.nlm.nih.gov/sra/?term=ERR1880768	iLumina PE	SAMEA103910190	PRJEB19893	ERX1941265	493.7	submitted by Institut Pasteur
Africa_SouthAfrica_ERR1880769_2002	F8479	Africa	South_Africa		Clinical	O1		ERR1880769	2002	SRA	Weill et al. Science 2017	NA	https://www.ncbi.nlm.nih.gov/sra/?term=ERR1880769	iLumina PE	SAMEA103910191	PRJEB19893	ERX1941266	357.9	submitted by Institut Pasteur
Asia_China_ERR579085_2002	147-CN	Asia	China		Clinical	O1		ERR579085	2002	SRA	Didelot et al. PLoS Genetics 2015	NA	https://www.ncbi.nlm.nih.gov/sra/?term=ERR579085	iLumina PE	SAMEA2698348	PRJEB6800	ERX537261	267.6	submitted by National Institute for Communicable Disease Control and Prevention (ICDC)
Asia_India_ERR1880817_2002	THSTI_H11801	Asia	India		Clinical	O1		ERR1880817	2002	SRA	Weill et al. Science 2017	NA	https://www.ncbi.nlm.nih.gov/sra/?term=ERR1880817	iLumina PE	SAMEA103910239	PRJEB19893	ERX1941314	51	submitted by Institut Pasteur
Asia_India_ERR1880818_2002	THSTI_H12381	Asia	India		Clinical	O1		ERR1880818	2002	SRA	Weill et al. Science 2017	NA	https://www.ncbi.nlm.nih.gov/sra/?term=ERR1880818	iLumina PE	SAMEA103910240	PRJEB19893	ERX1941315	115.6	submitted by Institut Pasteur
Asia_Vietnam_ERR019880_2002	4111	Asia	Vietnam		Clinical	O1		ERR019880	2002	SRA	Mutreja et al. Nature 2011	NA	https://www.ncbi.nlm.nih.gov/sra/?term=ERR019880	iLumina PE	SAMEA889375	PRJEB2215	ERX2008929	125.8	The Wellcome Trust Sanger Institute (SC)
Asia_Bangladesh_CIRS101_2002	CIRS101	Asia	Bangladesh		Clinical	O1	Inaba	NA	2002	VibrioWatch / Genbank	NA	19720995	NA	Assembly	NA	NA	NA	NA	NA
Africa_Benin_ERR1878091_2003	CNRVC030082	Africa	Benin		Clinical	O1		ERR1878091	2003	SRA	Weill et al. Science 2017	NA	https://www.ncbi.nlm.nih.gov/sra/?term=ERR1878091	iLumina PE	SAMEA103900366	PRJEB19893	ERX1938616	104.8	submitted by Institut Pasteur
Africa_Benin_ERR1878092_2003	CNRVC030084	Africa	Benin		Clinical	O1		ERR1878092	2003	SRA	Weill et al. Science 2017	NA	https://www.ncbi.nlm.nih.gov/sra/?term=ERR1878092	iLumina PE	SAMEA103900367	PRJEB19893	ERX1938617	172.5	submitted by Institut Pasteur
Africa_Comoros_ERR1878103_2003	CNRVC030593	Africa	Comoros		Clinical	O1		ERR1878103	2003	SRA	Weill et al. Science 2017	NA	https://www.ncbi.nlm.nih.gov/sra/?term=ERR1878103	iLumina PE	SAMEA103900378	PRJEB19893	ERX1938628	164.5	submitted by Institut Pasteur
Africa_Comoros_ERR1878104_2003	CNRVC030594	Africa	Comoros		Clinical	O1		ERR1878104	2003	SRA	Weill et al. Science 2017	NA	https://www.ncbi.nlm.nih.gov/sra/?term=ERR1878104	iLumina PE	SAMEA103900379	PRJEB19893	ERX1938629	156.5	submitted by Institut Pasteur
Africa_CotedIvoire_ERR1878100_2003	CNRVC030485	Africa	Coted_Ivoire		Clinical	O1		ERR1878100	2003	SRA	Weill et al. Science 2017	NA	https://www.ncbi.nlm.nih.gov/sra/?term=ERR1878100	iLumina PE	SAMEA103900375	PRJEB19893	ERX1938625	368.3	submitted by Institut Pasteur
Africa_CotedIvoire_ERR1878102_2003	CNRVC030567	Africa	Coted_Ivoire		Clinical	O1		ERR1878102	2003	SRA	Weill et al. Science 2017	NA	https://www.ncbi.nlm.nih.gov/sra/?term=ERR1878102	iLumina PE	SAMEA103900377	PRJEB19893	ERX1938627	202.7	submitted by Institut Pasteur
Africa_DemocraticRepublicoftheCongo_ERR1878090_2003	CNRVC030032	Africa	Democratic_Republic_of_the_Congo		Clinical	O1		ERR1878090	2003	SRA	Weill et al. Science 2017	NA	https://www.ncbi.nlm.nih.gov/sra/?term=ERR1878090	iLumina PE	SAMEA103900365	PRJEB19893	ERX1938615	255.5	submitted by Institut Pasteur
Africa_DemocraticRepublicoftheCongo_ERR1878093_2003	CNRVC030293	Africa	Democratic_Republic_of_the_Congo		Clinical	O1		ERR1878093	2003	SRA	Weill et al. Science 2017	NA	https://www.ncbi.nlm.nih.gov/sra/?term=ERR1878093	iLumina PE	SAMEA103900368	PRJEB19893	ERX1938618	168	submitted by Institut Pasteur
Africa_DemocraticRepublicoftheCongo_ERR1878097_2003	CNRVC030469	Africa	Democratic_Republic_of_the_Congo		Clinical	O1		ERR1878097	2003	SRA	Weill et al. Science 2017	NA	https://www.ncbi.nlm.nih.gov/sra/?term=ERR1878097	iLumina PE	SAMEA103900372	PRJEB19893	ERX1938622	63.5	submitted by Institut Pasteur
Africa_Liberia_ERR1878098_2003	CNRVC030475	Africa	Liberia		Clinical	O1		ERR1878098	2003	SRA	Weill et al. Science 2017	NA	https://www.ncbi.nlm.nih.gov/sra/?term=ERR1878098	iLumina PE	SAMEA103900373	PRJEB19893	ERX1938623	158.5	submitted by Institut Pasteur
Africa_Liberia_ERR1878099_2003	CNRVC030477	Africa	Liberia		Clinical	O1		ERR1878099	2003	SRA	Weill et al. Science 2017	NA	https://www.ncbi.nlm.nih.gov/sra/?term=ERR1878099	iLumina PE	SAMEA103900374	PRJEB19893	ERX1938624	380.5	submitted by Institut Pasteur
Africa_Mali_ERR1880770_2003	K0107	Africa	Mali		Clinical	O1		ERR1880770	2003	SRA	Weill et al. Science 2017	NA	https://www.ncbi.nlm.nih.gov/sra/?term=ERR1880770	iLumina PE	SAMEA103910192	PRJEB19893	ERX1941267	459.1	submitted by Institut Pasteur
Africa_Mali_ERR1880771_2003	K0108	Africa	Mali		Clinical	O1		ERR1880771	2003	SRA	Weill et al. Science 2017	NA	https://www.ncbi.nlm.nih.gov/sra/?term=ERR1880771	iLumina PE	SAMEA103910193	PRJEB19893	ERX1941268	325.2	submitted by Institut Pasteur
Africa_Mozambique_ERR2144764_2003	4974STDY7105324	Africa	Mozambique		Clinical	O1		ERR2144764	2003	SRA	Garrine et al. PLoS Neglect Trop Dis 2017	NA	https://www.ncbi.nlm.nih.gov/sra/?term=ERS1938085	iLumina PE	SAMEA104313107	PRJEB22702	ERX2201297	57.8	The Wellcome Trust Sanger Institute (SC)
Africa_Mozambique_ERR2144779_2003	4974STDY7105318	Africa	Mozambique		Clinical	O1		ERR2144779	2003	SRA	Garrine et al. PLoS Neglect Trop Dis 2017	NA	https://www.ncbi.nlm.nih.gov/sra/?term=ERS1938079	iLumina PE	SAMEA104313101	PRJEB22702	ERX2201312	73.8	The Wellcome Trust Sanger Institute (SC)
Africa_Mozambique_ERR2144785_2003	4974STDY7105299	Africa	Mozambique		Clinical	O1		ERR2144785	2003	SRA	Garrine et al. PLoS Neglect Trop Dis 2017	NA	https://www.ncbi.nlm.nih.gov/sra/?term=ERS1938060	iLumina PE	SAMEA104313082	PRJEB22702	ERX2201318	35	The Wellcome Trust Sanger Institute (SC)
Africa_Somalia_ERR1878094_2003	CNRVC030391	Africa	Somalia		Clinical	O1		ERR1878094	2003	SRA	Weill et al. Science 2017	NA	https://www.ncbi.nlm.nih.gov/sra/?term=ERR1878094	iLumina PE	SAMEA103900369	PRJEB19893	ERX1938619	73.9	submitted by Institut Pasteur
Africa_Somalia_ERR1878095_2003	CNRVC030392	Africa	Somalia		Clinical	O1		ERR1878095	2003	SRA	Weill et al. Science 2017	NA	https://www.ncbi.nlm.nih.gov/sra/?term=ERR1878095	iLumina PE	SAMEA103900370	PRJEB19893	ERX1938620	153.9	submitted by Institut Pasteur
Africa_Zambia_ERR044795_2003	204/12	Africa	Zambia		Clinical	O1		ERR044795	2003	SRA	Weill et al. Science 2017	NA	https://www.ncbi.nlm.nih.gov/sra/?term=ERR044795	iLumina PE	SAMEA1018575	PRJEB2215	ERX021903	779.8	The Wellcome Trust Sanger Institute (SC)
Africa_Zambia_ERR164765_2003	169_12-sc-2012-05-03T15:32:53Z-1411050	Africa	Zambia		Clinical	O1		ERR164765	2003	SRA	Weill et al. Science 2017	NA	https://www.ncbi.nlm.nih.gov/sra/?term=ERR164765	iLumina PE	SAMEA1484073	PRJEB2215	ERX140642	104.3	The Wellcome Trust Sanger Institute (SC)
Africa_Zambia_ERR164766_2003	5274338	Africa	Zambia		Clinical	O1		ERR164766	2003	SRA	Oprea et al.
Asia_India_ERR1880819_2003	THSTI_I16615	Asia	India		Clinical	O1		ERR1880819	2003	SRA	Weill et al. Science 2017	NA	https://www.ncbi.nlm.nih.gov/sra/?term=ERR1880819	iLumina PE	SAMEA103910241	PRJEB19893	ERX1941316	701.5	submitted by Institut Pasteur
Asia_India_ERR1880820_2003	THSTI_I17260	Asia	India		Clinical	O1		ERR1880820	2003	SRA	Weill et al. Science 2017	NA	https://www.ncbi.nlm.nih.gov/sra/?term=ERR1880820	iLumina PE	SAMEA103910242	PRJEB19893	ERX1941317	615	submitted by Institut Pasteur
Asia_Iraq_ERR1878096_2003	CNRVC030438	Asia	Iraq		Clinical	O1		ERR1878096	2003	SRA	Weill et al. Science 2017	NA	https://www.ncbi.nlm.nih.gov/sra/?term=ERR1878096	iLumina PE	SAMEA103900371	PRJEB19893	ERX1938621	360.5	submitted by Institut Pasteur
Asia_Nepal_SRR491172_2003	Nep-21113	Asia	Nepal		Clinical	O1		SRR491172	2003	SRA	?	NA	https://www.ncbi.nlm.nih.gov/sra/?term=SRR491172	iLumina PE	SAMN00989309	PRJNA76221	SRX144548	1400	submitted by University of Maryland Institute for Genome Sciences (UMIGS)
Asia_Nepal_SRR491173_2003	Nep-21106	Asia	Nepal		Clinical	O1		SRR491173	2003	SRA	?	NA	https://www.ncbi.nlm.nih.gov/sra/?term=SRR491173	iLumina PE	SAMN00989310	PRJNA76219	SRX144549	1000	submitted by Maryland Institute for Genome Sequencing and Assembly
Asia_Vietnam_ERR025364_2003	4113	Asia	Vietnam		Clinical	O1		ERR025364	2003	SRA	Mutreja et al. Nature 2011	NA	https://www.ncbi.nlm.nih.gov/sra/?term=ERR025364	iLumina PE	SAMEA889303	PRJEB2215	ERX2005292	252.3	The Wellcome Trust Sanger Institute (SC)
Africa_Mozambique_1019828.5_2010	100	Africa	Mozambique		Clinical	O1		NA	2003	VibrioWatch / Genbank	NA	28622368	NA	Assembly	NA	NA	NA	NA	NA
Asia_Nepal_Nep21106_2003	Nep21106	Asia	Nepal		Clinical	O1	Ogawa	NA	2003	VibrioWatch / Genbank	NA	25370488	NA	Assembly	NA	NA	NA	NA	NA
Asia_Nepal_Nep21113_2003	Nep21113	Asia	Nepal		Clinical	O1	Ogawa	NA	2003	VibrioWatch / Genbank	NA	25370488	NA	Assembly	NA	NA	NA	NA	NA
Africa_Benin_ERR1878109_2004	CNRVC040127	Africa	Benin		Clinical	O1		ERR1878109	2004	SRA	Oprea et al.
Africa_Benin_ERR1878110_2004	CNRVC040132	Africa	Benin		Clinical	O1		ERR1878110	2004	SRA	Oprea et al.
Africa_Cameroon_ERR1878105_2004	CNRVC040061	Africa	Cameroon		Clinical	O1		ERR1878105	2004	SRA	Weill et al. Science 2017	NA	https://www.ncbi.nlm.nih.gov/sra/?term=ERR1878105	iLumina PE	SAMEA103900380	PRJEB19893	ERX1938630	269.7	submitted by Institut Pasteur
Africa_Cameroon_ERR1878108_2004	CNRVC040110	Africa	Cameroon		Clinical	O1		ERR1878108	2004	SRA	Weill et al. Science 2017	NA	https://www.ncbi.nlm.nih.gov/sra/?term=ERR1878108	iLumina PE	SAMEA103900383	PRJEB19893	ERX1938633	289.2	submitted by Institut Pasteur
Africa_DemocraticRepublicoftheCongo_ERR1878116_2004	CNRVC040299	Africa	Democratic_Republic_of_the_Congo		Clinical	O1		ERR1878116	2004	SRA	Weill et al. Science 2017	NA	https://www.ncbi.nlm.nih.gov/sra/?term=ERR1878116	iLumina PE	SAMEA103900391	PRJEB19893	ERX1938641	105.9	submitted by Institut Pasteur
Africa_Guinea_ERR1878112_2004	CNRVC040206	Africa	Guinea		Clinical	O1		ERR1878112	2004	SRA	Weill et al. Science 2017	NA	https://www.ncbi.nlm.nih.gov/sra/?term=ERR1878112	iLumina PE	SAMEA103900387	PRJEB19893	ERX1938637	227.3	submitted by Institut Pasteur
Africa_Mozambique_ERR044797_2004	B-64	Africa	Mozambique		Clinical	O1		ERR044797	2004	SRA	Weill et al. Science 2017	NA	https://www.ncbi.nlm.nih.gov/sra/?term=ERR044797	iLumina PE	SAMEA1018487	PRJEB2215	ERX021905	355.4	The Wellcome Trust Sanger Institute (SC)
Africa_Niger_ERR1878113_2004	CNRVC040209	Africa	Niger		Clinical	O1		ERR1878113	2004	SRA	Weill et al. Science 2017	NA	https://www.ncbi.nlm.nih.gov/sra/?term=ERR1878113	iLumina PE	SAMEA103900388	PRJEB19893	ERX1938638	78	submitted by Institut Pasteur
Africa_Niger_ERR1878114_2004	CNRVC040210	Africa	Niger		Clinical	O1		ERR1878114	2004	SRA	Weill et al. Science 2017	NA	https://www.ncbi.nlm.nih.gov/sra/?term=ERR1878114	iLumina PE	SAMEA103900389	PRJEB19893	ERX1938639	150	submitted by Institut Pasteur
Africa_Senegal_ERR1878117_2004	CNRVC040303	Africa	Senegal		Clinical	O1		ERR1878117	2004	SRA	Weill et al. Science 2017	NA	https://www.ncbi.nlm.nih.gov/sra/?term=ERR1878117	iLumina PE	SAMEA103900392	PRJEB19893	ERX1938642	234.5	submitted by Institut Pasteur
Africa_Senegal_ERR1878127_2004	CNRVC040314	Africa	Senegal		Clinical	O1		ERR1878127	2004	SRA	Weill et al. Science 2017	NA	https://www.ncbi.nlm.nih.gov/sra/?term=ERR1878127	iLumina PE	SAMEA103900402	PRJEB19893	ERX1938652	279.5	submitted by Institut Pasteur
Africa_SierraLeone_ERR1878111_2004	CNRVC040203	Africa	Sierra_Leone		Clinical	O1		ERR1878111	2004	SRA	Weill et al. Science 2017	NA	https://www.ncbi.nlm.nih.gov/sra/?term=ERR1878111	iLumina PE	SAMEA103900386	PRJEB19893	ERX1938636	238.7	submitted by Institut Pasteur
Africa_SierraLeone_ERR1878115_2004	CNRVC040257	Africa	Sierra_Leone		Clinical	O1		ERR1878115	2004	SRA	Weill et al. Science 2017	NA	https://www.ncbi.nlm.nih.gov/sra/?term=ERR1878115	iLumina PE	SAMEA103900390	PRJEB19893	ERX1938640	221.2	submitted by Institut Pasteur
Africa_Zambia_ERR164768_2004	5274340	Africa	Zambia		Clinical	O1		ERR164768	2004	SRA	Oprea et al.
Africa_Zambia_ERR164773_2004	5274345	Africa	Zambia		Clinical	O1		ERR164773	2004	SRA	Oprea et al.
Africa_Zambia_ERR164776_2004	336_01-sc-2012-05-03T15:33:03Z-1411061	Africa	Zambia		Clinical	O1		ERR164776	2004	SRA	Weill et al. Science 2017	NA	https://www.ncbi.nlm.nih.gov/sra/?term=ERR164776	iLumina PE	SAMEA1483997	PRJEB2215	ERX140653	110.8	The Wellcome Trust Sanger Institute (SC)
Africa_Zambia_SRR227307_2004	CP1040	Africa	Zambia		Clinical	O1		SRR227307	2004	SRA	Unpublished EBI-ENA	NA	https://www.ncbi.nlm.nih.gov/sra/?term=SRR227307	iLumina PE	SAMN00622026	PRJNA63993	SRX067354	560.3	no data
Africa_Zambia_SRR227309_2004	CP1041	Africa	Zambia		Clinical	O1		SRR227309	2004	SRA	Katz et al. Mbio 2013	NA	https://www.ncbi.nlm.nih.gov/sra/?term=SRR227309	iLumina PE	SAMN00622027	PRJNA63993	SRX067356	429.8	no data
Americas_Mexico_ERR108535_2004	909-sc-2011-10-12T14:28:15Z-1289062	Americas	Mexico		Clinical	O1		ERR108535	2004	SRA	?	NA	https://www.ncbi.nlm.nih.gov/sra/?term=ERR108535	iLumina PE	SAMEA1405622	PRJEB2215	ERX085959	275.8	The Wellcome Trust Sanger Institute (SC)
Americas_Mexico_ERR163245_2004	1401_2004-sc-2012-05-03T15:31:02Z-1410942	Americas	Mexico		Clinical	O1		ERR163245	2004	SRA	?	NA	https://www.ncbi.nlm.nih.gov/sra/?term=ERR163245	iLumina PE	SAMEA1484126	PRJEB2215	ERX139122	288.3	The Wellcome Trust Sanger Institute (SC)
Americas_Mexico_ERR163246_2004	1992_2004-sc-2012-05-03T15:42:16Z-1410943	Americas	Mexico		Clinical	O1		ERR163246	2004	SRA	?	NA	https://www.ncbi.nlm.nih.gov/sra/?term=ERR163246	iLumina PE	SAMEA1484108	PRJEB2215	ERX139123	265.9	The Wellcome Trust Sanger Institute (SC)
Americas_Mexico_ERR163247_2004	2006_2004-sc-2012-05-03T15:31:04Z-1410944	Americas	Mexico		Clinical	O1		ERR163247	2004	SRA	?	NA	https://www.ncbi.nlm.nih.gov/sra/?term=ERR163247	iLumina PE	SAMEA1484152	PRJEB2215	ERX139124	247.4	The Wellcome Trust Sanger Institute (SC)
Americas_Mexico_ERR163248_2004	2007_2004-sc-2012-05-03T15:31:05Z-1410945	Americas	Mexico		Clinical	O1		ERR163248	2004	SRA	?	NA	https://www.ncbi.nlm.nih.gov/sra/?term=ERR163248	iLumina PE	SAMEA1484148	PRJEB2215	ERX139125	265.9	The Wellcome Trust Sanger Institute (SC)
Asia_India_ERR018123_2004	MBN17	Asia	India		Clinical	O1		ERR018123	2004	SRA	Mutreja et al. Nature 2011	NA	https://www.ncbi.nlm.nih.gov/sra/?term=ERR018123	iLumina PE	SAMEA889362	PRJEB2215	ERX2008951	165.7	The Wellcome Trust Sanger Institute (SC)
Asia_India_ERR018130_2004	MBRN14	Asia	India		Clinical	O1		ERR018130	2004	SRA	Mutreja et al. Nature 2011	NA	https://www.ncbi.nlm.nih.gov/sra/?term=ERR018130	iLumina PE	SAMEA889231	PRJEB2215	ERX2008958	163	The Wellcome Trust Sanger Institute (SC)
Asia_India_ERR019881_2004	4322	Asia	India		Clinical	O1		ERR019881	2004	SRA	Mutreja et al. Nature 2011	NA	https://www.ncbi.nlm.nih.gov/sra/?term=ERR019881	iLumina PE	SAMEA889368	PRJEB2215	ERX2008930	119.1	The Wellcome Trust Sanger Institute (SC)
Asia_India_ERR025361_2004	4339	Asia	India		Clinical	O1		ERR025361	2004	SRA	Mutreja et al. Nature 2011	NA	https://www.ncbi.nlm.nih.gov/sra/?term=ERR025361	iLumina PE	SAMEA889304	PRJEB2215	ERX2005289	215.9	The Wellcome Trust Sanger Institute (SC)
Asia_India_ERR1880829_2004	THSTI_J16173	Asia	India		Clinical	O1		ERR1880829	2004	SRA	Weill et al. Science 2017	NA	https://www.ncbi.nlm.nih.gov/sra/?term=ERR1880829	iLumina PE	SAMEA103910257	PRJEB19893	ERX1941326	565.3	submitted by Institut Pasteur
Asia_India_ERR1880830_2004	THSTI_J4770	Asia	India		Clinical	O1		ERR1880830	2004	SRA	Weill et al. Science 2017	NA	https://www.ncbi.nlm.nih.gov/sra/?term=ERR1880830	iLumina PE	SAMEA103910258	PRJEB19893	ERX1941327	342	submitted by Institut Pasteur
Asia_Vietnam_ERR025362_2004	4121	Asia	Vietnam		Clinical	O1		ERR025362	2004	SRA	Mutreja et al. Nature 2011	NA	https://www.ncbi.nlm.nih.gov/sra/?term=ERR025362	iLumina PE	SAMEA889305	PRJEB2215	ERX2005290	201.2	The Wellcome Trust Sanger Institute (SC)
Asia_Thailand_22115_2004	22115	Asia	Thailand		Clinical	O1	Inaba	NA	2004	VibrioWatch / Genbank	NA	28103259	NA	Assembly	NA	NA	NA	NA	NA
Asia_Thailand_22116_2004	22116	Asia	Thailand		Clinical	O1	Inaba	NA	2004	VibrioWatch / Genbank	NA	28103259	NA	Assembly	NA	NA	NA	NA	NA
Asia_Thailand_22118_2004	22118	Asia	Thailand		Clinical	O1	Inaba	NA	2004	VibrioWatch / Genbank	NA	28103259	NA	Assembly	NA	NA	NA	NA	NA
Africa_Benin_ERR1878133_2005	CNRVC050139	Africa	Benin		Clinical	O1		ERR1878133	2005	SRA	Weill et al. Science 2017	NA	https://www.ncbi.nlm.nih.gov/sra/?term=ERR1878133	iLumina PE	SAMEA103900408	PRJEB19893	ERX1938658	132.4	submitted by Institut Pasteur
Africa_Benin_ERR1878134_2005	CNRVC050140	Africa	Benin		Clinical	O1		ERR1878134	2005	SRA	Weill et al. Science 2017	NA	https://www.ncbi.nlm.nih.gov/sra/?term=ERR1878134	iLumina PE	SAMEA103900409	PRJEB19893	ERX1938659	117.2	submitted by Institut Pasteur
Africa_BurkinaFaso_ERR1878562_2005	CNRVC070316	Africa	Burkina_Faso		Clinical	O1		ERR1878562	2005	SRA	Weill et al. Science 2017	NA	https://www.ncbi.nlm.nih.gov/sra/?term=ERR1878562	iLumina PE	SAMEA103900814	PRJEB19893	ERX1939087	200.6	submitted by Institut Pasteur
Africa_BurkinaFaso_ERR1878563_2005	CNRVC070334	Africa	Burkina_Faso		Clinical	O1		ERR1878563	2005	SRA	Weill et al. Science 2017	NA	https://www.ncbi.nlm.nih.gov/sra/?term=ERR1878563	iLumina PE	SAMEA103900815	PRJEB19893	ERX1939088	158.6	submitted by Institut Pasteur
Africa_Cameroon_ERR1878128_2005	CNRVC050008	Africa	Cameroon		Clinical	O1		ERR1878128	2005	SRA	Weill et al. Science 2017	NA	https://www.ncbi.nlm.nih.gov/sra/?term=ERR1878128	iLumina PE	SAMEA103900403	PRJEB19893	ERX1938653	321.2	submitted by Institut Pasteur
Africa_Cameroon_ERR1878129_2005	CNRVC050011	Africa	Cameroon		Clinical	O1		ERR1878129	2005	SRA	Weill et al. Science 2017	NA	https://www.ncbi.nlm.nih.gov/sra/?term=ERR1878129	iLumina PE	SAMEA103900404	PRJEB19893	ERX1938654	287.9	submitted by Institut Pasteur
Africa_DemocraticRepublicoftheCongo_ERR1878132_2005	CNRVC050077	Africa	Democratic_Republic_of_the_Congo		Clinical	O1		ERR1878132	2005	SRA	Weill et al. Science 2017	NA	https://www.ncbi.nlm.nih.gov/sra/?term=ERR1878132	iLumina PE	SAMEA103900407	PRJEB19893	ERX1938657	48.6	submitted by Institut Pasteur
Africa_DemocraticRepublicoftheCongo_ERR1878136_2005	CNRVC050284	Africa	Democratic_Republic_of_the_Congo		Clinical	O1		ERR1878136	2005	SRA	Weill et al. Science 2017	NA	https://www.ncbi.nlm.nih.gov/sra/?term=ERR1878136	iLumina PE	SAMEA103900411	PRJEB19893	ERX1938661	152.7	submitted by Institut Pasteur
Africa_EquatorialGuinea_ERR1878130_2005	CNRVC050060	Africa	Equatorial_Guinea		Clinical	O1		ERR1878130	2005	SRA	Weill et al. Science 2017	NA	https://www.ncbi.nlm.nih.gov/sra/?term=ERR1878130	iLumina PE	SAMEA103900405	PRJEB19893	ERX1938655	326	submitted by Institut Pasteur
Africa_EquatorialGuinea_ERR1878131_2005	CNRVC050073	Africa	Equatorial_Guinea		Clinical	O1		ERR1878131	2005	SRA	Weill et al. Science 2017	NA	https://www.ncbi.nlm.nih.gov/sra/?term=ERR1878131	iLumina PE	SAMEA103900406	PRJEB19893	ERX1938656	226.2	submitted by Institut Pasteur
Africa_Kenya_ERR019296_2005	6193	Africa	Kenya	Nairobi	Clinical	O1		ERR019296	2005	SRA	Mutreja et al. Nature 2011	NA	https://www.ncbi.nlm.nih.gov/sra/?term=ERR019296	iLumina PE	SAMEA889237	PRJEB2215	ERX2009035	587.6	The Wellcome Trust Sanger Institute (SC)
Africa_Kenya_ERR019297_2005	6215	Africa	Kenya	Kakuma	Clinical	O1		ERR019297	2005	SRA	Mutreja et al. Nature 2011	NA	https://www.ncbi.nlm.nih.gov/sra/?term=ERR019297	iLumina PE	SAMEA889236	PRJEB2215	ERX2009036	239.6	The Wellcome Trust Sanger Institute (SC)
Africa_Mali_ERR1878150_2005	CNRVC060010	Africa	Mali		Clinical	O1		ERR1878150	2005	SRA	Weill et al. Science 2017	NA	https://www.ncbi.nlm.nih.gov/sra/?term=ERR1878150	iLumina PE	SAMEA103900422	PRJEB19893	ERX1938675	290.8	submitted by Institut Pasteur
Africa_Mauritania_ERR1878556_2005	CNRVC070124	Africa	Mauritania		Clinical	O1		ERR1878556	2005	SRA	Weill et al. Science 2017	NA	https://www.ncbi.nlm.nih.gov/sra/?term=ERR1878556	iLumina PE	SAMEA103900808	PRJEB19893	ERX1939081	106.9	submitted by Institut Pasteur
Africa_Mauritania_ERR1878559_2005	CNRVC070144	Africa	Mauritania		Clinical	O1		ERR1878559	2005	SRA	Weill et al. Science 2017	NA	https://www.ncbi.nlm.nih.gov/sra/?term=ERR1878559	iLumina PE	SAMEA103900811	PRJEB19893	ERX1939084	279.1	submitted by Institut Pasteur
Africa_Mozambique_ERR025356_2005	1346	Africa	Mozambique		Clinical	O1		ERR025356	2005	SRA	Mutreja et al. Nature 2011	NA	https://www.ncbi.nlm.nih.gov/sra/?term=ERR025356	iLumina PE	SAMEA889324	PRJEB2215	ERX2005284	341.9	The Wellcome Trust Sanger Institute (SC)
Africa_Mozambique_ERR025367_2005	1362	Africa	Mozambique		Clinical	O1		ERR025367	2005	SRA	Mutreja et al. Nature 2011	NA	https://www.ncbi.nlm.nih.gov/sra/?term=ERR025367	iLumina PE	SAMEA889333	PRJEB2215	ERX2005302	161.2	The Wellcome Trust Sanger Institute (SC)
Africa_Mozambique_ERR025377_2005	1627	Africa	Mozambique		Clinical	O1		ERR025377	2005	SRA	Mutreja et al. Nature 2011	NA	https://www.ncbi.nlm.nih.gov/sra/?term=ERR025377	iLumina PE	SAMEA889332	PRJEB2215	ERX2005274	300.7	The Wellcome Trust Sanger Institute (SC)
Africa_Nigeria_ERR1878146_2005	CNRVC050323	Africa	Nigeria		Clinical	O1		ERR1878146	2005	SRA	Weill et al. Science 2017	NA	https://www.ncbi.nlm.nih.gov/sra/?term=ERR1878146	iLumina PE	SAMEA103900418	PRJEB19893	ERX1938671	359.2	submitted by Institut Pasteur
Africa_Nigeria_ERR1878147_2005	CNRVC050334	Africa	Nigeria		Clinical	O1		ERR1878147	2005	SRA	Weill et al. Science 2017	NA	https://www.ncbi.nlm.nih.gov/sra/?term=ERR1878147	iLumina PE	SAMEA103900419	PRJEB19893	ERX1938672	309.5	submitted by Institut Pasteur
Americas_Mexico_ERR108536_2005	848-sc-2011-10-12T14:28:16Z-1289064	Americas	Mexico		Clinical	O1		ERR108536	2005	SRA	?	NA	https://www.ncbi.nlm.nih.gov/sra/?term=ERR108536	iLumina PE	SAMEA1405629	PRJEB2215	ERX085970	314.2	The Wellcome Trust Sanger Institute (SC)
Asia_China_ERR579089_2005	VC2454-CN	Asia	China		Clinical	O1		ERR579089	2005	SRA	Didelot et al. PLoS Genetics 2015	NA	https://www.ncbi.nlm.nih.gov/sra/?term=ERR579089	iLumina PE	SAMEA2698352	PRJEB6795	ERX537265	501.6	submitted by National Institute for Communicable Disease Control and Prevention (ICDC)
Asia_India_ERR025374_2005	4519	Asia	India		Clinical	O1		ERR025374	2005	SRA	Mutreja et al. Nature 2011	NA	https://www.ncbi.nlm.nih.gov/sra/?term=ERR025374	iLumina PE	SAMEA889177	PRJEB2215	ERX2005300	216.1	The Wellcome Trust Sanger Institute (SC)
Asia_India_ERR1880831_2005	THSTI_K12759	Asia	India		Clinical	O1		ERR1880831	2005	SRA	Weill et al. Science 2017	NA	https://www.ncbi.nlm.nih.gov/sra/?term=ERR1880831	iLumina PE	SAMEA103910259	PRJEB19893	ERX1941328	575.4	submitted by Institut Pasteur
Asia_India_ERR1880832_2005	THSTI_K9398	Asia	India		Clinical	O1		ERR1880832	2005	SRA	Weill et al. Science 2017	NA	https://www.ncbi.nlm.nih.gov/sra/?term=ERR1880832	iLumina PE	SAMEA103910260	PRJEB19893	ERX1941329	502.9	submitted by Institut Pasteur
Asia_Pakistan_ERR1878135_2005	CNRVC050280	Asia	Pakistan		Clinical	O1		ERR1878135	2005	SRA	Weill et al. Science 2017	NA	https://www.ncbi.nlm.nih.gov/sra/?term=ERR1878135	iLumina PE	SAMEA103900410	PRJEB19893	ERX1938660	412.3	submitted by Institut Pasteur
Asia_Thailand_22125_2005	22125	Asia	Thailand		Clinical	O1	Ogawa	NA	2005	VibrioWatch / Genbank	NA	28103259	NA	Assembly	NA	NA	NA	NA	NA
Asia_Thailand_22126_2005	22126	Asia	Thailand		Clinical	O1	Ogawa	NA	2005	VibrioWatch / Genbank	NA	28103259	NA	Assembly	NA	NA	NA	NA	NA
Asia_Thailand_22127_2005	22127	Asia	Thailand		Clinical	O1		NA	2005	VibrioWatch / Genbank	NA	28103259	NA	Assembly	NA	NA	NA	NA	NA
Asia_Thailand_22128_2005	22128	Asia	Thailand		Clinical	O1	Ogawa	NA	2005	VibrioWatch / Genbank	NA	28103259	NA	Assembly	NA	NA	NA	NA	NA
Africa_Cameroon_ERR1878152_2006	CNRVC060111	Africa	Cameroon		Clinical	O1		ERR1878152	2006	SRA	Weill et al. Science 2017	NA	https://www.ncbi.nlm.nih.gov/sra/?term=ERR1878152	iLumina PE	SAMEA103900424	PRJEB19893	ERX1938677	248.4	submitted by Institut Pasteur
Africa_CotedIvoire_ERR1878571_2006	CNRVC080496	Africa	Coted_Ivoire		Clinical	O1		ERR1878571	2006	SRA	Weill et al. Science 2017	NA	https://www.ncbi.nlm.nih.gov/sra/?term=ERR1878571	iLumina PE	SAMEA103900823	PRJEB19893	ERX1939096	390.8	submitted by Institut Pasteur
Africa_CotedIvoire_ERR1878572_2006	CNRVC080497	Africa	Coted_Ivoire		Clinical	O1		ERR1878572	2006	SRA	Weill et al. Science 2017	NA	https://www.ncbi.nlm.nih.gov/sra/?term=ERR1878572	iLumina PE	SAMEA103900824	PRJEB19893	ERX1939097	110.3	submitted by Institut Pasteur
Africa_DemocraticRepublicoftheCongo_ERR1878148_2006	CNRVC060003	Africa	Democratic_Republic_of_the_Congo		Clinical	O1		ERR1878148	2006	SRA	Weill et al. Science 2017	NA	https://www.ncbi.nlm.nih.gov/sra/?term=ERR1878148	iLumina PE	SAMEA103900420	PRJEB19893	ERX1938673	361.1	submitted by Institut Pasteur
Africa_DemocraticRepublicoftheCongo_ERR1878155_2006	CNRVC060153	Africa	Democratic_Republic_of_the_Congo		Clinical	O1		ERR1878155	2006	SRA	Weill et al. Science 2017	NA	https://www.ncbi.nlm.nih.gov/sra/?term=ERR1878155	iLumina PE	SAMEA103900427	PRJEB19893	ERX1938680	227.5	submitted by Institut Pasteur
Africa_Kenya_ERR1878153_2006	CNRVC060119	Africa	Kenya		Clinical	O1		ERR1878153	2006	SRA	Weill et al. Science 2017	NA	https://www.ncbi.nlm.nih.gov/sra/?term=ERR1878153	iLumina PE	SAMEA103900425	PRJEB19893	ERX1938678	399.9	submitted by Institut Pasteur
Africa_Kenya_ERR1878154_2006	CNRVC060120	Africa	Kenya		Clinical	O1		ERR1878154	2006	SRA	Weill et al. Science 2017	NA	https://www.ncbi.nlm.nih.gov/sra/?term=ERR1878154	iLumina PE	SAMEA103900426	PRJEB19893	ERX1938679	269.1	submitted by Institut Pasteur
Africa_Mali_ERR1878149_2006	CNRVC060009	Africa	Mali		Clinical	O1		ERR1878149	2006	SRA	Weill et al. Science 2017	NA	https://www.ncbi.nlm.nih.gov/sra/?term=ERR1878149	iLumina PE	SAMEA103900421	PRJEB19893	ERX1938674	280.7	submitted by Institut Pasteur
Africa_Mauritania_ERR1878557_2006	CNRVC070136	Africa	Mauritania		Clinical	O1		ERR1878557	2006	SRA	Weill et al. Science 2017	NA	https://www.ncbi.nlm.nih.gov/sra/?term=ERR1878557	iLumina PE	SAMEA103900809	PRJEB19893	ERX1939082	277.9	submitted by Institut Pasteur
Africa_Mauritania_ERR1878558_2006	CNRVC070142	Africa	Mauritania		Clinical	O1		ERR1878558	2006	SRA	Weill et al. Science 2017	NA	https://www.ncbi.nlm.nih.gov/sra/?term=ERR1878558	iLumina PE	SAMEA103900810	PRJEB19893	ERX1939083	202.7	submitted by Institut Pasteur
Africa_Niger_ERR1878544_2006	CNRVC060272	Africa	Niger		Clinical	O1		ERR1878544	2006	SRA	Weill et al. Science 2017	NA	https://www.ncbi.nlm.nih.gov/sra/?term=ERR1878544	iLumina PE	SAMEA103900796	PRJEB19893	ERX1939069	264.5	submitted by Institut Pasteur
Africa_Niger_ERR1878545_2006	CNRVC060273	Africa	Niger		Clinical	O1		ERR1878545	2006	SRA	Weill et al. Science 2017	NA	https://www.ncbi.nlm.nih.gov/sra/?term=ERR1878545	iLumina PE	SAMEA103900797	PRJEB19893	ERX1939070	174.8	submitted by Institut Pasteur
Africa_Nigeria_ERR1878546_2006	CNRVC060279	Africa	Nigeria		Clinical	O1		ERR1878546	2006	SRA	Weill et al. Science 2017	NA	https://www.ncbi.nlm.nih.gov/sra/?term=ERR1878546	iLumina PE	SAMEA103900798	PRJEB19893	ERX1939071	108.9	submitted by Institut Pasteur
Africa_Nigeria_ERR1878547_2006	CNRVC060280	Africa	Nigeria		Clinical	O1		ERR1878547	2006	SRA	Weill et al. Science 2017	NA	https://www.ncbi.nlm.nih.gov/sra/?term=ERR1878547	iLumina PE	SAMEA103900799	PRJEB19893	ERX1939072	82.8	submitted by Institut Pasteur
Americas_Mexico_ERR108537_2006	688-sc-2011-10-12T14:28:27Z-1289078	Americas	Mexico		Clinical	O1		ERR108537	2006	SRA	Domman et al. Submitted	NA	https://www.ncbi.nlm.nih.gov/sra/?term=ERR108537	iLumina PE	SAMEA1405526	PRJEB2215	ERX085971	294.4	The Wellcome Trust Sanger Institute (SC)
Asia_Bangladesh_ERR018128_2006	A488(2)	Asia	Bangladesh		Clinical	O1	Ogawa	ERR018128	2006	SRA	Oprea et al.
Asia_Bangladesh_ERR025393_2006	A488(1)	Asia	Bangladesh		Clinical	O1		ERR025393	2006	SRA	?	NA	https://www.ncbi.nlm.nih.gov/sra/?term=ERR025393	iLumina PE	SAMEA889164	PRJEB2215	ERX2005314	208.4	The Wellcome Trust Sanger Institute (SC)
Asia_India/Nepal_ERR1878548_2006	CNRVC060333	Asia	India/Nepal		Clinical	O1		ERR1878548	2006	SRA	Weill et al. Science 2017	NA	https://www.ncbi.nlm.nih.gov/sra/?term=ERR1878548	iLumina PE	SAMEA103900800	PRJEB19893	ERX1939073	71.9	submitted by Institut Pasteur
Asia_India_ERR018112_2006	4656	Asia	India		Clinical	O1		ERR018112	2006	SRA	Mutreja et al. Nature 2011	NA	https://www.ncbi.nlm.nih.gov/sra/?term=ERR018112	iLumina PE	SAMEA889365	PRJEB2215	ERX2008999	106	The Wellcome Trust Sanger Institute (SC)
Asia_India_ERR019882_2006	4642	Asia	India		Clinical	O1		ERR019882	2006	SRA	?	NA	https://www.ncbi.nlm.nih.gov/sra/?term=ERR019882	iLumina PE	SAMEA889369	PRJEB2215	ERX2008931	136.3	The Wellcome Trust Sanger Institute (SC)
Asia_India_ERR025369_2006	4488	Asia	India		Clinical	O1		ERR025369	2006	SRA	Mutreja et al. Nature 2011	NA	https://www.ncbi.nlm.nih.gov/sra/?term=ERR025369	iLumina PE	SAMEA889184	PRJEB2215	ERX2005295	209.8	The Wellcome Trust Sanger Institute (SC)
Asia_India_ERR1878151_2006	CNRVC060089	Asia	India		Clinical	O1		ERR1878151	2006	SRA	Weill et al. Science 2017	NA	https://www.ncbi.nlm.nih.gov/sra/?term=ERR1878151	iLumina PE	SAMEA103900423	PRJEB19893	ERX1938676	260.4	submitted by Institut Pasteur
Asia_India_ERR1880833_2006	THSTI_L19089	Asia	India		Clinical	O1		ERR1880833	2006	SRA	Weill et al. Science 2017	NA	https://www.ncbi.nlm.nih.gov/sra/?term=ERR1880833	iLumina PE	SAMEA103910261	PRJEB19893	ERX1941330	265.5	submitted by Institut Pasteur
Asia_India_ERR1880834_2006	THSTI_L9496	Asia	India		Clinical	O1		ERR1880834	2006	SRA	Weill et al. Science 2017	NA	https://www.ncbi.nlm.nih.gov/sra/?term=ERR1880834	iLumina PE	SAMEA103910262	PRJEB19893	ERX1941331	586.5	submitted by Institut Pasteur
Africa_Benin_ERR1878561_2007	CNRVC070164	Africa	Benin		Clinical	O1		ERR1878561	2007	SRA	Weill et al. Science 2017	NA	https://www.ncbi.nlm.nih.gov/sra/?term=ERR1878561	iLumina PE	SAMEA103900813	PRJEB19893	ERX1939086	282.9	submitted by Institut Pasteur
Africa_DemocraticRepublicoftheCongo_ERR1878552_2007	CNRVC070045	Africa	Democratic_Republic_of_the_Congo		Clinical	O1		ERR1878552	2007	SRA	Weill et al. Science 2017	NA	https://www.ncbi.nlm.nih.gov/sra/?term=ERR1878552	iLumina PE	SAMEA103900804	PRJEB19893	ERX1939077	304.5	submitted by Institut Pasteur
Africa_DemocraticRepublicoftheCongo_ERR1878564_2007	CNRVC070530	Africa	Democratic_Republic_of_the_Congo		Clinical	O1		ERR1878564	2007	SRA	Weill et al. Science 2017	NA	https://www.ncbi.nlm.nih.gov/sra/?term=ERR1878564	iLumina PE	SAMEA103900816	PRJEB19893	ERX1939089	293.3	submitted by Institut Pasteur
Africa_Djibouti_ERR018172_2007	A483	Africa	Djibouti		Clinical	O1		ERR018172	2007	SRA	?	NA	https://www.ncbi.nlm.nih.gov/sra/?term=ERS013198	iLumina PE	SAMEA889267	PRJEB2215	ERX2008947	101.6	The Wellcome Trust Sanger Institute (SC)
Africa_Djibouti_ERR018174_2007	A482	Africa	Djibouti		Clinical	O1		ERR018174	2007	SRA	?	NA	https://www.ncbi.nlm.nih.gov/sra/?term=ERS013207	iLumina PE	SAMEA889212	PRJEB2215	ERX2008949	112.5	The Wellcome Trust Sanger Institute (SC)
Africa_Djibouti_ERR018175_2007	A481	Africa	Djibouti		Clinical	O1		ERR018175	2007	SRA	?	NA	https://www.ncbi.nlm.nih.gov/sra/?term=ERS013206	iLumina PE	SAMEA889213	PRJEB2215	ERX2008939	87.6	The Wellcome Trust Sanger Institute (SC)
Africa_Djibouti_ERR1878551_2007	CNRVC070020	Africa	Djibouti		Clinical	O1		ERR1878551	2007	SRA	Weill et al. Science 2017	NA	https://www.ncbi.nlm.nih.gov/sra/?term=ERR1878551	iLumina PE	SAMEA103900803	PRJEB19893	ERX1939076	188.7	submitted by Institut Pasteur
Africa_Kenya_ERR019290_2007	6210	Africa	Kenya	Nairobi	Clinical	O1		ERR019290	2007	SRA	Mutreja et al. Nature 2011	NA	https://www.ncbi.nlm.nih.gov/sra/?term=ERR019290	iLumina PE	SAMEA889396	PRJEB2215	ERX2009029	314.2	The Wellcome Trust Sanger Institute (SC)
Africa_Kenya_ERR019291_2007	6201	Africa	Kenya	Nairobi	Clinical	O1		ERR019291	2007	SRA	Mutreja et al. Nature 2011	NA	https://www.ncbi.nlm.nih.gov/sra/?term=ERR019291	iLumina PE	SAMEA889242	PRJEB2215	ERX2009030	148.4	The Wellcome Trust Sanger Institute (SC)
Africa_Kenya_ERR019295_2007	6194	Africa	Kenya	Nairobi	Clinical	O1		ERR019295	2007	SRA	Mutreja et al. Nature 2011	NA	https://www.ncbi.nlm.nih.gov/sra/?term=ERR019295	iLumina PE	SAMEA889238	PRJEB2215	ERX2009034	72	The Wellcome Trust Sanger Institute (SC)
Africa_Kenya_ERR117579_2007	133-sc-2011-11-25T13:52:36Z-1311573	Africa	Kenya		Clinical	O1		ERR117579	2007	SRA	Kiiru et al. Plos One 2013	NA	https://www.ncbi.nlm.nih.gov/sra/?term=ERR117579	iLumina PE	SAMEA1405487	PRJEB2215	ERX093853	109.5	The Wellcome Trust Sanger Institute (SC)
Africa_Kenya_ERR117593_2007	1888-sc-2011-11-25T13:52:45Z-1311587	Africa	Kenya		Clinical	O1		ERR117593	2007	SRA	Kiiru et al. Plos One 2013	NA	https://www.ncbi.nlm.nih.gov/sra/?term=ERR117593	iLumina PE	SAMEA1405607	PRJEB2215	ERX093867	153.6	The Wellcome Trust Sanger Institute (SC)
Africa_Kenya_SRR28466910_2007	KEN/2007/008	Africa	Kenya	West Pokot	Clinical	O1		SRR28466910	2007	SRA	NPHL of Kenya	NA	https://www.ncbi.nlm.nih.gov/sra/?term=SRS20860462	iLumina PE	SAMN40623176	PRJNA616030	SRX24069930	117.4	submitted by Johns Hopkins University Bloomberg School of Public Health
Africa_RepublicoftheCongo_ERR1878549_2007	CNRVC070011	Africa	Republic_of_the_Congo		Clinical	O1		ERR1878549	2007	SRA	Weill et al. Science 2017	NA	https://www.ncbi.nlm.nih.gov/sra/?term=ERR1878549	iLumina PE	SAMEA103900801	PRJEB19893	ERX1939074	244.8	submitted by Institut Pasteur
Africa_RepublicoftheCongo_ERR1878550_2007	CNRVC070012	Africa	Republic_of_the_Congo		Clinical	O1		ERR1878550	2007	SRA	Weill et al. Science 2017	NA	https://www.ncbi.nlm.nih.gov/sra/?term=ERR1878550	iLumina PE	SAMEA103900802	PRJEB19893	ERX1939075	33.8	submitted by Institut Pasteur
Africa_SouthSudan_ERR1878553_2007	CNRVC070066	Africa	South_Sudan		Clinical	O1		ERR1878553	2007	SRA	Weill et al. Science 2017	NA	https://www.ncbi.nlm.nih.gov/sra/?term=ERR1878553	iLumina PE	SAMEA103900805	PRJEB19893	ERX1939078	359.9	submitted by Institut Pasteur
Africa_SouthSudan_ERR1878554_2007	CNRVC070067	Africa	South_Sudan		Clinical	O1		ERR1878554	2007	SRA	Weill et al. Science 2017	NA	https://www.ncbi.nlm.nih.gov/sra/?term=ERR1878554	iLumina PE	SAMEA103900806	PRJEB19893	ERX1939079	343.9	submitted by Institut Pasteur
Americas_Mexico_ERR163249_2007	985_2007-sc-2012-05-03T15:35:55Z-1410946	Americas	Mexico		Clinical	O1		ERR163249	2007	SRA	?	NA	https://www.ncbi.nlm.nih.gov/sra/?term=ERR163249	iLumina PE	SAMEA1483987	PRJEB2215	ERX139126	259	The Wellcome Trust Sanger Institute (SC)
Americas_Mexico_ERR163250_2007	2533_2007-sc-2012-05-03T15:31:08Z-1410947	Americas	Mexico		Clinical	O1		ERR163250	2007	SRA	?	NA	https://www.ncbi.nlm.nih.gov/sra/?term=ERR163250	iLumina PE	SAMEA1484144	PRJEB2215	ERX139127	234.9	The Wellcome Trust Sanger Institute (SC)
Asia_Bangladesh_ERR025395_2007	A487(1)	Asia	Bangladesh		Clinical	O1		ERR025395	2007	SRA	?	NA	https://www.ncbi.nlm.nih.gov/sra/?term=ERR025395	iLumina PE	SAMEA889197	PRJEB2215	ERX2005316	405.5	The Wellcome Trust Sanger Institute (SC)
Asia_Bangladesh_SRR3109669_2007	MBe1-1	Asia	Bangladesh		Clinical	O1		SRR3109669	2007	SRA	?	NA	https://www.ncbi.nlm.nih.gov/sra/?term=SRS1254693	iLumina PE	SAMN04421934	PRJNA309150	SRX1538045	1400	no data
Asia_India_DRR069011_2007	IDH-00005	Asia	India	Kolkata	Clinical	O1		DRR069011	2007	SRA	?	NA	https://www.ncbi.nlm.nih.gov/sra/?term=DRX062961	iLumina PE	SAMD00059615	PRJDB5155	DRX062961	519.2	submitted by National Institute of Infectious Diseases - Japan (NIID)
Asia_India_DRR069012_2007	IDH-00019	Asia	India	Kolkata	Clinical	O1		DRR069012	2007	SRA	?	NA	https://www.ncbi.nlm.nih.gov/sra/?term=DRX062962	iLumina PE	SAMD00059616	PRJDB5155	DRX062962	547.1	submitted by National Institute of Infectious Diseases - Japan (NIID)
Asia_India_DRR069013_2007	IDH-00030	Asia	India	Kolkata	Clinical	O1		DRR069013	2007	SRA	?	NA	https://www.ncbi.nlm.nih.gov/sra/?term=DRX062963	iLumina PE	SAMD00059617	PRJDB5155	DRX062963	486.7	submitted by National Institute of Infectious Diseases - Japan (NIID)
Asia_India_DRR069014_2007	IDH-00052	Asia	India	Kolkata	Clinical	O1		DRR069014	2007	SRA	?	NA	https://www.ncbi.nlm.nih.gov/sra/?term=DRX062964	iLumina PE	SAMD00059618	PRJDB5155	DRX062964	414.8	submitted by National Institute of Infectious Diseases - Japan (NIID)
Asia_India_DRR069015_2007	IDH-00057	Asia	India	Kolkata	Clinical	O1		DRR069015	2007	SRA	?	NA	https://www.ncbi.nlm.nih.gov/sra/?term=DRX062965	iLumina PE	SAMD00059619	PRJDB5155	DRX062965	475.5	submitted by National Institute of Infectious Diseases - Japan (NIID)
Asia_India_DRR069016_2007	IDH-00081	Asia	India	Kolkata	Clinical	O1		DRR069016	2007	SRA	?	NA	https://www.ncbi.nlm.nih.gov/sra/?term=DRX062966	iLumina PE	SAMD00059620	PRJDB5155	DRX062966	506.7	submitted by National Institute of Infectious Diseases - Japan (NIID)
Asia_India_DRR069017_2007	IDH-00113	Asia	India	Kolkata	Clinical	O1		DRR069017	2007	SRA	?	NA	https://www.ncbi.nlm.nih.gov/sra/?term=DRX062967	iLumina PE	SAMD00059621	PRJDB5155	DRX062967	408.9	submitted by National Institute of Infectious Diseases - Japan (NIID)
Asia_India_DRR069018_2007	IDH-00115	Asia	India	Kolkata	Clinical	O1		DRR069018	2007	SRA	?	NA	https://www.ncbi.nlm.nih.gov/sra/?term=DRX062968	iLumina PE	SAMD00059622	PRJDB5155	DRX062968	396.6	submitted by National Institute of Infectious Diseases - Japan (NIID)
Asia_India_DRR069019_2007	IDH-00141	Asia	India	Kolkata	Clinical	O1		DRR069019	2007	SRA	?	NA	https://www.ncbi.nlm.nih.gov/sra/?term=DRX062969	iLumina PE	SAMD00059623	PRJDB5155	DRX062969	508.8	submitted by National Institute of Infectious Diseases - Japan (NIID)
Asia_India_DRR069020_2007	IDH-00150	Asia	India	Kolkata	Clinical	O1		DRR069020	2007	SRA	?	NA	https://www.ncbi.nlm.nih.gov/sra/?term=DRX062970	iLumina PE	SAMD00059624	PRJDB5155	DRX062970	547.9	submitted by National Institute of Infectious Diseases - Japan (NIID)
Asia_India_ERR018111_2007	4605	Asia	India		Clinical	O1	Ogawa	ERR018111	2007	SRA	Oprea et al.
Asia_India_ERR025357_2007	4551	Asia	India		Clinical	O1		ERR025357	2007	SRA	Mutreja et al. Nature 2011	NA	https://www.ncbi.nlm.nih.gov/sra/?term=ERR025357	iLumina PE	SAMEA889191	PRJEB2215	ERX2005285	262.4	The Wellcome Trust Sanger Institute (SC)
Asia_India_ERR025358_2007	4623	Asia	India		Clinical	O1		ERR025358	2007	SRA	Mutreja et al. Nature 2011	NA	https://www.ncbi.nlm.nih.gov/sra/?term=ERR025358	iLumina PE	SAMEA889188	PRJEB2215	ERX2005286	246.9	The Wellcome Trust Sanger Institute (SC)
Asia_India_ERR025359_2007	4593	Asia	India		Clinical	O1		ERR025359	2007	SRA	Mutreja et al. Nature 2011	NA	https://www.ncbi.nlm.nih.gov/sra/?term=ERR025359	iLumina PE	SAMEA889226	PRJEB2215	ERX2005287	246	The Wellcome Trust Sanger Institute (SC)
Asia_India_ERR025360_2007	4538	Asia	India		Clinical	O1		ERR025360	2007	SRA	Mutreja et al. Nature 2011	NA	https://www.ncbi.nlm.nih.gov/sra/?term=ERR025360	iLumina PE	SAMEA889221	PRJEB2215	ERX2005288	369.6	The Wellcome Trust Sanger Institute (SC)
Asia_India_ERR025366_2007	4585	Asia	India		Clinical	O1		ERR025366	2007	SRA	Mutreja et al. Nature 2011	NA	https://www.ncbi.nlm.nih.gov/sra/?term=ERR025366	iLumina PE	SAMEA889178	PRJEB2215	ERX2005293	279.7	The Wellcome Trust Sanger Institute (SC)
Asia_India_ERR025368_2007	4552	Asia	India		Clinical	O1		ERR025368	2007	SRA	Mutreja et al. Nature 2011	NA	https://www.ncbi.nlm.nih.gov/sra/?term=ERR025368	iLumina PE	SAMEA889179	PRJEB2215	ERX2005294	310.1	The Wellcome Trust Sanger Institute (SC)
Asia_India_ERR025371_2007	4600	Asia	India		Clinical	O1		ERR025371	2007	SRA	Mutreja et al. Nature 2011	NA	https://www.ncbi.nlm.nih.gov/sra/?term=ERR025371	iLumina PE	SAMEA889182	PRJEB2215	ERX2005297	314.2	The Wellcome Trust Sanger Institute (SC)
Asia_India_ERR025372_2007	4646	Asia	India		Clinical	O1		ERR025372	2007	SRA	Mutreja et al. Nature 2011	NA	https://www.ncbi.nlm.nih.gov/sra/?term=ERR025372	iLumina PE	SAMEA889183	PRJEB2215	ERX2005298	245.2	The Wellcome Trust Sanger Institute (SC)
Asia_India_ERR025375_2007	4536	Asia	India		Clinical	O1		ERR025375	2007	SRA	Mutreja et al. Nature 2011	NA	https://www.ncbi.nlm.nih.gov/sra/?term=ERR025375	iLumina PE	SAMEA889392	PRJEB2215	ERX2005301	212.7	The Wellcome Trust Sanger Institute (SC)
Asia_India_ERR1880821_2007	THSTI_IDH0002	Asia	India		Clinical	O1		ERR1880821	2007	SRA	Weill et al. Science 2017	NA	https://www.ncbi.nlm.nih.gov/sra/?term=ERR1880821	iLumina PE	SAMEA103910249	PRJEB19893	ERX1941318	474.8	submitted by Institut Pasteur
Asia_India_ERR1880822_2007	THSTI_IDH00136	Asia	India		Clinical	O1		ERR1880822	2007	SRA	Weill et al. Science 2017	NA	https://www.ncbi.nlm.nih.gov/sra/?term=ERR1880822	iLumina PE	SAMEA103910250	PRJEB19893	ERX1941319	561.1	submitted by Institut Pasteur
Asia_Iraq_ERR2265663_2007	CNRVC160014	Asia	Iraq		Clinical	O1		ERR2265663	2007	SRA	Weill et al.
Asia_Iraq_ERR2265664_2007	CNRVC160016	Asia	Iraq		Clinical	O1		ERR2265664	2007	SRA	Weill et al.
Asia_Iraq_ERR2265666_2007	CNRVC160018	Asia	Iraq		Clinical	O1		ERR2265666	2007	SRA	Weill et al.
Asia_Vietnam_SRR6027791_2007	VN100CP_07	Asia	Vietnam		Clinical	O1		SRR6027791	2007	SRA	?	NA	https://www.ncbi.nlm.nih.gov/sra/?term=SRS2507823	iLumina PE	SAMN07632757	PRJNA395627	SRX3178326	357	no data
Asia_Vietnam_SRR6027800_2007	VN026P2_07	Asia	Vietnam		Clinical	O1		SRR6027800	2007	SRA	?	NA	https://www.ncbi.nlm.nih.gov/sra/?term=SRS2507815	iLumina PE	SAMN07632819	PRJNA395627	SRX3178317	288.6	no data
Asia_Vietnam_SRR6027801_2007	VN022P2_07	Asia	Vietnam		Clinical	O1		SRR6027801	2007	SRA	?	NA	https://www.ncbi.nlm.nih.gov/sra/?term=SRS2507814	iLumina PE	SAMN07632818	PRJNA395627	SRX3178316	338.6	no data
Asia_Vietnam_SRR6027802_2007	VN048P2_07	Asia	Vietnam		Clinical	O1		SRR6027802	2007	SRA	?	NA	https://www.ncbi.nlm.nih.gov/sra/?term=SRS2507813	iLumina PE	SAMN07632821	PRJNA395627	SRX3178315	574.9	no data
Asia_Vietnam_SRR6027803_2007	VN038P2_07	Asia	Vietnam		Clinical	O1		SRR6027803	2007	SRA	?	NA	https://www.ncbi.nlm.nih.gov/sra/?term=SRS2507812	iLumina PE	SAMN07632820	PRJNA395627	SRX3178314	354.7	no data
Asia_Vietnam_SRR6027810_2007	VN618P_07	Asia	Vietnam		Clinical	O1		SRR6027810	2007	SRA	?	NA	https://www.ncbi.nlm.nih.gov/sra/?term=SRS2507805	iLumina PE	SAMN07632807	PRJNA395627	SRX3178307	626.9	no data
Asia_Vietnam_SRR6027811_2007	VN598P_O7	Asia	Vietnam		Clinical	O1		SRR6027811	2007	SRA	?	NA	https://www.ncbi.nlm.nih.gov/sra/?term=SRS2507803	iLumina PE	SAMN07632806	PRJNA395627	SRX3178306	403.3	no data
Asia_Vietnam_SRR6027812_2007	VN564CP_07	Asia	Vietnam		Clinical	O1		SRR6027812	2007	SRA	?	NA	https://www.ncbi.nlm.nih.gov/sra/?term=SRS2507804	iLumina PE	SAMN07632805	PRJNA395627	SRX3178305	472.3	no data
Asia_Vietnam_SRR6027813_2007	VN562P_07	Asia	Vietnam		Clinical	O1		SRR6027813	2007	SRA	?	NA	https://www.ncbi.nlm.nih.gov/sra/?term=SRS2507802	iLumina PE	SAMN07632804	PRJNA395627	SRX3178304	257.5	no data
Asia_Vietnam_SRR6027814_2007	VN561P_07	Asia	Vietnam		Clinical	O1		SRR6027814	2007	SRA	?	NA	https://www.ncbi.nlm.nih.gov/sra/?term=SRS2507801	iLumina PE	SAMN07632803	PRJNA395627	SRX3178303	510.9	no data
Asia_Vietnam_SRR6027815_2007	VN546P_07	Asia	Vietnam		Clinical	O1		SRR6027815	2007	SRA	?	NA	https://www.ncbi.nlm.nih.gov/sra/?term=SRS2507800	iLumina PE	SAMN07632802	PRJNA395627	SRX3178302	458.2	no data
Asia_Vietnam_SRR6027816_2007	VN528P_07	Asia	Vietnam		Clinical	O1		SRR6027816	2007	SRA	?	NA	https://www.ncbi.nlm.nih.gov/sra/?term=SRS2507799	iLumina PE	SAMN07632801	PRJNA395627	SRX3178301	347.3	no data
Asia_Vietnam_SRR6027817_2007	VN521P_07	Asia	Vietnam		Clinical	O1		SRR6027817	2007	SRA	?	NA	https://www.ncbi.nlm.nih.gov/sra/?term=SRS2507798	iLumina PE	SAMN07632800	PRJNA395627	SRX3178300	367	no data
Asia_Vietnam_SRR6027818_2007	VN518P_07	Asia	Vietnam		Clinical	O1		SRR6027818	2007	SRA	?	NA	https://www.ncbi.nlm.nih.gov/sra/?term=SRS2507797	iLumina PE	SAMN07632799	PRJNA395627	SRX3178299	295.5	no data
Asia_Vietnam_SRR6027819_2007	VN516P_07	Asia	Vietnam		Clinical	O1		SRR6027819	2007	SRA	?	NA	https://www.ncbi.nlm.nih.gov/sra/?term=SRS2507795	iLumina PE	SAMN07632798	PRJNA395627	SRX3178298	423.7	no data
Asia_Vietnam_SRR6027825_2007	VN018P2_07	Asia	Vietnam		Clinical	O1		SRR6027825	2007	SRA	?	NA	https://www.ncbi.nlm.nih.gov/sra/?term=SRS2507790	iLumina PE	SAMN07632816	PRJNA395627	SRX3178292	242.6	no data
Asia_Vietnam_SRR6027826_2007	VN020P2_07	Asia	Vietnam		Clinical	O1		SRR6027826	2007	SRA	?	NA	https://www.ncbi.nlm.nih.gov/sra/?term=SRS2507789	iLumina PE	SAMN07632817	PRJNA395627	SRX3178291	306.4	no data
Asia_Vietnam_SRR6027827_2007	VN625P_07	Asia	Vietnam		Clinical	O1		SRR6027827	2007	SRA	?	NA	https://www.ncbi.nlm.nih.gov/sra/?term=SRS2507788	iLumina PE	SAMN07632808	PRJNA395627	SRX3178290	365.9	no data
Asia_Vietnam_SRR6027828_2007	VN646P_07	Asia	Vietnam		Clinical	O1		SRR6027828	2007	SRA	?	NA	https://www.ncbi.nlm.nih.gov/sra/?term=SRS2507787	iLumina PE	SAMN07632809	PRJNA395627	SRX3178289	638.3	no data
Asia_Vietnam_SRR6027829_2007	VN658P_07	Asia	Vietnam		Clinical	O1		SRR6027829	2007	SRA	?	NA	https://www.ncbi.nlm.nih.gov/sra/?term=SRS2507786	iLumina PE	SAMN07632810	PRJNA395627	SRX3178288	323.9	no data
Asia_Vietnam_SRR6027830_2007	VN724P_07	Asia	Vietnam		Clinical	O1		SRR6027830	2007	SRA	?	NA	https://www.ncbi.nlm.nih.gov/sra/?term=SRS2507785	iLumina PE	SAMN07632811	PRJNA395627	SRX3178287	461.9	no data
Asia_Vietnam_SRR6027831_2007	VN761P_07	Asia	Vietnam		Clinical	O1		SRR6027831	2007	SRA	?	NA	https://www.ncbi.nlm.nih.gov/sra/?term=SRS2507784	iLumina PE	SAMN07632812	PRJNA395627	SRX3178286	275.3	no data
Asia_Vietnam_SRR6027832_2007	VN762CP_07	Asia	Vietnam		Clinical	O1		SRR6027832	2007	SRA	?	NA	https://www.ncbi.nlm.nih.gov/sra/?term=SRS2507783	iLumina PE	SAMN07632813	PRJNA395627	SRX3178285	342.6	no data
Asia_Vietnam_SRR6027833_2007	VN775P_07	Asia	Vietnam		Clinical	O1		SRR6027833	2007	SRA	?	NA	https://www.ncbi.nlm.nih.gov/sra/?term=SRS2507782	iLumina PE	SAMN07632814	PRJNA395627	SRX3178284	348.3	no data
Asia_Vietnam_SRR6027834_2007	VN791E_07	Asia	Vietnam		Environmental	O1		SRR6027834	2007	SRA	?	NA	https://www.ncbi.nlm.nih.gov/sra/?term=SRS2507781	iLumina PE	SAMN07632815	PRJNA395627	SRX3178283	369.7	no data
Asia_Vietnam_SRR6027845_2007	VN441P_07	Asia	Vietnam		Clinical	O1		SRR6027845	2007	SRA	?	NA	https://www.ncbi.nlm.nih.gov/sra/?term=SRS2507770	iLumina PE	SAMN07632794	PRJNA395627	SRX3178272	467.7	no data
Asia_Vietnam_SRR6027853_2007	VN503P_07	Asia	Vietnam		Clinical	O1		SRR6027853	2007	SRA	?	NA	https://www.ncbi.nlm.nih.gov/sra/?term=SRS2507762	iLumina PE	SAMN07632796	PRJNA395627	SRX3178264	301.6	no data
Asia_Vietnam_SRR6027854_2007	VN512P_07	Asia	Vietnam		Clinical	O1		SRR6027854	2007	SRA	?	NA	https://www.ncbi.nlm.nih.gov/sra/?term=SRS2507761	iLumina PE	SAMN07632797	PRJNA395627	SRX3178263	426.8	no data
Asia_China_707_2007	707	Asia	China		Clinical	O1	Inaba	NA	2007	VibrioWatch / Genbank	NA	31771974	NA	Assembly	NA	NA	NA	NA	NA
Asia_Iraq_CNRVC160014_2007	CNRVC160014	Asia	Iraq		Clinical	O1	Inaba	NA	2007	VibrioWatch / Genbank	NA	30602788	NA	Assembly	NA	NA	NA	NA	NA
Asia_Iraq_CNRVC160016_2007	CNRVC160016	Asia	Iraq		Clinical	O1	Inaba	NA	2007	VibrioWatch / Genbank	NA	30602788	NA	Assembly	NA	NA	NA	NA	NA
Asia_Iraq_CNRVC160018_2007	CNRVC160018	Asia	Iraq		Clinical	O1	Inaba	NA	2007	VibrioWatch / Genbank	NA	30602788	NA	Assembly	NA	NA	NA	NA	NA
Africa_Cameroon_ERR1878573_2008	CNRVC080762	Africa	Cameroon		Clinical	O1		ERR1878573	2008	SRA	Weill et al. Science 2017	NA	https://www.ncbi.nlm.nih.gov/sra/?term=ERR1878573	iLumina PE	SAMEA103900825	PRJEB19893	ERX1939098	137.6	submitted by Institut Pasteur
Africa_DemocraticRepublicoftheCongo_ERR1878567_2008	CNRVC080133	Africa	Democratic_Republic_of_the_Congo		Clinical	O1		ERR1878567	2008	SRA	Weill et al. Science 2017	NA	https://www.ncbi.nlm.nih.gov/sra/?term=ERR1878567	iLumina PE	SAMEA103900819	PRJEB19893	ERX1939092	349.7	submitted by Institut Pasteur
Africa_DemocraticRepublicoftheCongo_ERR1878568_2008	CNRVC080370	Africa	Democratic_Republic_of_the_Congo		Clinical	O1		ERR1878568	2008	SRA	Weill et al. Science 2017	NA	https://www.ncbi.nlm.nih.gov/sra/?term=ERR1878568	iLumina PE	SAMEA103900820	PRJEB19893	ERX1939093	63	submitted by Institut Pasteur
Africa_DemocraticRepublicoftheCongo_ERR572756_2008	352STDY5784773-sc-1904964	Africa	Democratic_Republic_of_the_Congo		Clinical	O1		ERR572756	2008	SRA	Weill et al. Science 2017	NA	https://www.ncbi.nlm.nih.gov/sra/?term=ERR572756	iLumina PE	SAMEA2445189	PRJEB2215	ERX531526	158	The Wellcome Trust Sanger Institute (SC)
Africa_DemocraticRepublicoftheCongo_ERR572757_2008	352STDY5784774-sc-1904965	Africa	Democratic_Republic_of_the_Congo		Clinical	O1		ERR572757	2008	SRA	Weill et al. Science 2017	NA	https://www.ncbi.nlm.nih.gov/sra/?term=ERR572757	iLumina PE	SAMEA2445190	PRJEB2215	ERX531527	139.7	The Wellcome Trust Sanger Institute (SC)
Africa_GuineaBissau_ERR1880772_2008	K6975	Africa	Guinea_Bissau		Clinical	O1		ERR1880772	2008	SRA	Weill et al. Science 2017	NA	https://www.ncbi.nlm.nih.gov/sra/?term=ERR1880772	iLumina PE	SAMEA103910194	PRJEB19893	ERX1941269	374.7	submitted by Institut Pasteur
Africa_GuineaBissau_ERR1880773_2008	K6979	Africa	Guinea_Bissau		Clinical	O1		ERR1880773	2008	SRA	Weill et al. Science 2017	NA	https://www.ncbi.nlm.nih.gov/sra/?term=ERR1880773	iLumina PE	SAMEA103910195	PRJEB19893	ERX1941270	310.9	submitted by Institut Pasteur
Africa_Kenya_ERR117606_2008	8679-sc-2011-11-25T13:52:54Z-1311600	Africa	Kenya		Clinical	O1		ERR117606	2008	SRA	Kiiru et al. Plos One 2013	NA	https://www.ncbi.nlm.nih.gov/sra/?term=ERR117606	iLumina PE	SAMEA1405536	PRJEB2215	ERX093880	137.1	The Wellcome Trust Sanger Institute (SC)
Africa_Kenya_SRR28466922_2008	KEN/2008/001	Africa	Kenya	Mandera	Clinical	O1		SRR28466922	2008	SRA	NPHL of Kenya	NA	https://www.ncbi.nlm.nih.gov/sra/?term=SRS20860450	iLumina PE	SAMN40623165	PRJNA616030	SRX24069918	246.2	submitted by Johns Hopkins University Bloomberg School of Public Health
Africa_Niger_ERR1878565_2008	CNRVC080122	Africa	Niger		Clinical	O1		ERR1878565	2008	SRA	Weill et al. Science 2017	NA	https://www.ncbi.nlm.nih.gov/sra/?term=ERR1878565	iLumina PE	SAMEA103900817	PRJEB19893	ERX1939090	118.7	submitted by Institut Pasteur
Africa_Niger_ERR1878566_2008	CNRVC080124	Africa	Niger		Clinical	O1		ERR1878566	2008	SRA	Weill et al. Science 2017	NA	https://www.ncbi.nlm.nih.gov/sra/?term=ERR1878566	iLumina PE	SAMEA103900818	PRJEB19893	ERX1939091	310.7	submitted by Institut Pasteur
Africa_SouthSudan_ERR1878569_2008	CNRVC080383	Africa	South_Sudan		Clinical	O1		ERR1878569	2008	SRA	Weill et al. Science 2017	NA	https://www.ncbi.nlm.nih.gov/sra/?term=ERR1878569	iLumina PE	SAMEA103900821	PRJEB19893	ERX1939094	129.6	submitted by Institut Pasteur
Americas_Mexico_ERR163253_2008	354_2008-sc-2012-05-03T15:31:12Z-1410950	Americas	Mexico		Clinical	O1		ERR163253	2008	SRA	?	NA	https://www.ncbi.nlm.nih.gov/sra/?term=ERR163253	iLumina PE	SAMEA1484016	PRJEB2215	ERX139130	234.1	The Wellcome Trust Sanger Institute (SC)
Americas_Mexico_ERR163254_2008	372_2008-sc-2012-05-03T15:31:13Z-1410951	Americas	Mexico		Clinical	O1		ERR163254	2008	SRA	?	NA	https://www.ncbi.nlm.nih.gov/sra/?term=ERR163254	iLumina PE	SAMEA1484022	PRJEB2215	ERX139131	261.7	The Wellcome Trust Sanger Institute (SC)
Americas_Mexico_ERR163255_2008	504_2008-sc-2012-05-03T15:42:17Z-1410952	Americas	Mexico		Clinical	O1		ERR163255	2008	SRA	?	NA	https://www.ncbi.nlm.nih.gov/sra/?term=ERR163255	iLumina PE	SAMEA1484113	PRJEB2215	ERX139132	229.6	The Wellcome Trust Sanger Institute (SC)
Americas_Mexico_ERR163256_2008	971_2008-sc-2012-05-03T15:31:15Z-1410953	Americas	Mexico		Clinical	O1		ERR163256	2008	SRA	?	NA	https://www.ncbi.nlm.nih.gov/sra/?term=ERR163256	iLumina PE	SAMEA1484017	PRJEB2215	ERX139133	253.2	The Wellcome Trust Sanger Institute (SC)
Americas_Mexico_SRR227318_2008	CP1030	Americas	Mexico		Clinical	O1		SRR227318	2008	SRA	?	NA	https://www.ncbi.nlm.nih.gov/sra/?term=SRR227318	iLumina PE	SAMN00622033	PRJNA63987	SRX067365	283.5	no data
Asia_China_ERR579075_2008	ERS526215	Asia	China		Clinical	O1		ERR579075	2008	SRA	Didelot et al. PLoS Genetics 2015	NA	https://www.ncbi.nlm.nih.gov/sra/?term=ERR579075	iLumina PE	SAMEA2698338	PRJEB6812	ERX537251	267.7	submitted by National Institute for Communicable Disease Control and Prevention (ICDC)
Asia_China_ERR579090_2008	VC2248-CN	Asia	China		Clinical	O1		ERR579090	2008	SRA	Didelot et al. PLoS Genetics 2015	NA	https://www.ncbi.nlm.nih.gov/sra/?term=ERR579090	iLumina PE	SAMEA2698353	PRJEB6794	ERX537266	536.1	submitted by National Institute for Communicable Disease Control and Prevention (ICDC)
Asia_India_DRR069021_2008	IDH-00373	Asia	India	Kolkata	Clinical	O1		DRR069021	2008	SRA	?	NA	https://www.ncbi.nlm.nih.gov/sra/?term=DRX062971	iLumina PE	SAMD00059625	PRJDB5155	DRX062971	602.3	submitted by National Institute of Infectious Diseases - Japan (NIID)
Asia_India_DRR069022_2008	IDH-00449	Asia	India	Kolkata	Clinical	O1		DRR069022	2008	SRA	?	NA	https://www.ncbi.nlm.nih.gov/sra/?term=DRX062972	iLumina PE	SAMD00059626	PRJDB5155	DRX062972	596.6	submitted by National Institute of Infectious Diseases - Japan (NIID)
Asia_India_DRR069023_2008	IDH-00527	Asia	India	Kolkata	Clinical	O1		DRR069023	2008	SRA	?	NA	https://www.ncbi.nlm.nih.gov/sra/?term=DRX062973	iLumina PE	SAMD00059627	PRJDB5155	DRX062973	542.8	submitted by National Institute of Infectious Diseases - Japan (NIID)
Asia_India_DRR069024_2008	IDH-00544	Asia	India	Kolkata	Clinical	O1		DRR069024	2008	SRA	?	NA	https://www.ncbi.nlm.nih.gov/sra/?term=DRX062974	iLumina PE	SAMD00059628	PRJDB5155	DRX062974	511.6	submitted by National Institute of Infectious Diseases - Japan (NIID)
Asia_India_DRR069025_2008	IDH-00574	Asia	India	Kolkata	Clinical	O1		DRR069025	2008	SRA	?	NA	https://www.ncbi.nlm.nih.gov/sra/?term=DRX062975	iLumina PE	SAMD00059629	PRJDB5155	DRX062975	434.4	submitted by National Institute of Infectious Diseases - Japan (NIID)
Asia_India_DRR069026_2008	IDH-00745	Asia	India	Kolkata	Clinical	O1		DRR069026	2008	SRA	?	NA	https://www.ncbi.nlm.nih.gov/sra/?term=DRX062976	iLumina PE	SAMD00059630	PRJDB5155	DRX062976	293.4	submitted by National Institute of Infectious Diseases - Japan (NIID)
Asia_India_DRR069027_2008	IDH-00845	Asia	India	Kolkata	Clinical	O1		DRR069027	2008	SRA	?	NA	https://www.ncbi.nlm.nih.gov/sra/?term=DRX062977	iLumina PE	SAMD00059631	PRJDB5155	DRX062977	468.9	submitted by National Institute of Infectious Diseases - Japan (NIID)
Asia_India_DRR069028_2008	IDH-00982	Asia	India	Kolkata	Clinical	O1		DRR069028	2008	SRA	?	NA	https://www.ncbi.nlm.nih.gov/sra/?term=DRX062978	iLumina PE	SAMD00059632	PRJDB5155	DRX062978	437.3	submitted by National Institute of Infectious Diseases - Japan (NIID)
Asia_India_DRR069029_2008	IDH-01241	Asia	India	Kolkata	Clinical	O1		DRR069029	2008	SRA	?	NA	https://www.ncbi.nlm.nih.gov/sra/?term=DRX062979	iLumina PE	SAMD00059633	PRJDB5155	DRX062979	232.1	submitted by National Institute of Infectious Diseases - Japan (NIID)
Asia_India_ERR1878570_2008	CNRVC080397	Asia	India		Clinical	O1		ERR1878570	2008	SRA	Weill et al. Science 2017	NA	https://www.ncbi.nlm.nih.gov/sra/?term=ERR1878570	iLumina PE	SAMEA103900822	PRJEB19893	ERX1939095	316.5	submitted by Institut Pasteur
Asia_India_ERR1880823_2008	THSTI_IDH00563	Asia	India		Clinical	O1		ERR1880823	2008	SRA	Weill et al. Science 2017	NA	https://www.ncbi.nlm.nih.gov/sra/?term=ERR1880823	iLumina PE	SAMEA103910251	PRJEB19893	ERX1941320	107.7	submitted by Institut Pasteur
Asia_India_ERR1880824_2008	THSTI_IDH01272	Asia	India		Clinical	O1		ERR1880824	2008	SRA	Weill et al. Science 2017	NA	https://www.ncbi.nlm.nih.gov/sra/?term=ERR1880824	iLumina PE	SAMEA103910252	PRJEB19893	ERX1941321	352.4	submitted by Institut Pasteur
Americas_Mexico_354_2008	354	Americas	Mexico		Food	O1		NA	2008	VibrioWatch / Genbank	NA	29123068	NA	Assembly	NA	NA	NA	NA	NA
Asia_China_ICDC-VC2272_2008	ICDC-VC2272	Asia	China		Clinical	O1		NA	2008	VibrioWatch / Genbank	NA	26930352	NA	Assembly	NA	NA	NA	NA	NA
Africa_Cameroon_ERR1878580_2009	CNRVC090182	Africa	Cameroon		Clinical	O1		ERR1878580	2009	SRA	Weill et al. Science 2017	NA	https://www.ncbi.nlm.nih.gov/sra/?term=ERR1878580	iLumina PE	SAMEA103900832	PRJEB19893	ERX1939105	178.8	submitted by Institut Pasteur
Africa_DemocraticRepublicoftheCongo_ERR386629_2009	622-sc-2013-07-16T14:14:06Z-1667769	Africa	Democratic_Republic_of_the_Congo		Clinical	O1		ERR386629	2009	SRA	Weill et al. Science 2017	NA	https://www.ncbi.nlm.nih.gov/sra/?term=ERR386629	iLumina PE	SAMEA2143322	PRJEB4700	ERX358859	436.2	submitted by The Wellcome Trust Sanger Institute (SC)
Africa_DemocraticRepublicoftheCongo_ERR386672_2009	217-sc-2013-07-16T14:13:00Z-1667699	Africa	Democratic_Republic_of_the_Congo		Clinical	O1		ERR386672	2009	SRA	Weill et al. Science 2017	NA	https://www.ncbi.nlm.nih.gov/sra/?term=ERR386672	iLumina PE	SAMEA2156164	PRJEB2215	ERX358902	184.6	The Wellcome Trust Sanger Institute (SC)
Africa_DemocraticRepublicoftheCongo_ERR386683_2009	2-sc-2013-07-16T14:13:16Z-1667716	Africa	Democratic_Republic_of_the_Congo		Clinical	O1		ERR386683	2009	SRA	Weill et al. Science 2017	NA	https://www.ncbi.nlm.nih.gov/sra/?term=ERR386683	iLumina PE	SAMEA1968664	PRJEB2215	ERX358913	198	The Wellcome Trust Sanger Institute (SC)
Africa_DemocraticRepublicoftheCongo_ERR386690_2009	3-sc-2013-07-16T14:13:20Z-1667720	Africa	Democratic_Republic_of_the_Congo		Clinical	O1		ERR386690	2009	SRA	Weill et al. Science 2017	NA	https://www.ncbi.nlm.nih.gov/sra/?term=ERR386690	iLumina PE	SAMEA2163482	PRJEB2215	ERX358920	189.6	The Wellcome Trust Sanger Institute (SC)
Africa_DemocraticRepublicoftheCongo_ERR386698_2009	726-sc-2013-07-16T14:13:28Z-1667727	Africa	Democratic_Republic_of_the_Congo		Clinical	O1		ERR386698	2009	SRA	Weill et al. Science 2017	NA	https://www.ncbi.nlm.nih.gov/sra/?term=ERR386698	iLumina PE	SAMEA2143247	PRJEB2215	ERX358928	184.2	The Wellcome Trust Sanger Institute (SC)
Africa_DemocraticRepublicoftheCongo_ERR572514_2009	352STDY5784574-sc-1904765	Africa	Democratic_Republic_of_the_Congo		Clinical	O1		ERR572514	2009	SRA	Weill et al. Science 2017	NA	https://www.ncbi.nlm.nih.gov/sra/?term=ERR572514	iLumina PE	SAMEA2444992	PRJEB2215	ERX531284	148.5	The Wellcome Trust Sanger Institute (SC)
Africa_DemocraticRepublicoftheCongo_ERR572538_2009	352STDY5784645-sc-1904836	Africa	Democratic_Republic_of_the_Congo		Clinical	O1		ERR572538	2009	SRA	Weill et al. Science 2017	NA	https://www.ncbi.nlm.nih.gov/sra/?term=ERR572538	iLumina PE	SAMEA2445063	PRJEB2215	ERX531308	151.3	The Wellcome Trust Sanger Institute (SC)
Africa_Kenya_ERR028066_2009	7682	Africa	Kenya	Machakos	Clinical	O1		ERR028066	2009	SRA	Mutreja et al. Nature 2011	NA	https://www.ncbi.nlm.nih.gov/sra/?term=ERR028066	iLumina PE	SAMEA889152	PRJEB2215	ERX1996494	47.7	The Wellcome Trust Sanger Institute (SC)
Africa_Kenya_ERR028068_2009	7684	Africa	Kenya	Machakos	Clinical	O1		ERR028068	2009	SRA	Mutreja et al. Nature 2011	NA	https://www.ncbi.nlm.nih.gov/sra/?term=ERR028068	iLumina PE	SAMEA889151	PRJEB2215	ERX1996498	56.1	The Wellcome Trust Sanger Institute (SC)
Africa_Kenya_ERR028074_2009	7687	Africa	Kenya	Machakos	Clinical	O1		ERR028074	2009	SRA	Mutreja et al. Nature 2011	NA	https://www.ncbi.nlm.nih.gov/sra/?term=ERR028074	iLumina PE	SAMEA889227	PRJEB2215	ERX1996495	294.4	The Wellcome Trust Sanger Institute (SC)
Africa_Kenya_ERR028075_2009	7686	Africa	Kenya	Machakos	Clinical	O1		ERR028075	2009	SRA	Mutreja et al. Nature 2011	NA	https://www.ncbi.nlm.nih.gov/sra/?term=ERR028075	iLumina PE	SAMEA889155	PRJEB2215	ERX1996496	65.1	The Wellcome Trust Sanger Institute (SC)
Africa_Kenya_ERR028076_2009	7685	Africa	Kenya	Machakos	Clinical	O1		ERR028076	2009	SRA	Mutreja et al. Nature 2011	NA	https://www.ncbi.nlm.nih.gov/sra/?term=ERR028076	iLumina PE	SAMEA889156	PRJEB2215	ERX1996497	83.7	The Wellcome Trust Sanger Institute (SC)
Africa_Kenya_ERR114415_2009	8673-sc-2011-11-25T13:53:01Z-1311610	Africa	Kenya		Clinical	O1		ERR114415	2009	SRA	Kiiru et al. Plos One 2013	NA	https://www.ncbi.nlm.nih.gov/sra/?term=ERR114415	iLumina PE	SAMEA1405697	PRJEB2215	ERX091850	838	The Wellcome Trust Sanger Institute (SC)
Africa_Kenya_ERR114416_2009	8678-sc-2011-11-25T13:53:02Z-1311611	Africa	Kenya		Clinical	O1		ERR114416	2009	SRA	Kiiru et al. Plos One 2013	NA	https://www.ncbi.nlm.nih.gov/sra/?term=ERR114416	iLumina PE	SAMEA1405600	PRJEB2215	ERX091851	606.7	The Wellcome Trust Sanger Institute (SC)
Africa_Kenya_ERR114418_2009	1709-sc-2011-11-25T13:53:03Z-1311613	Africa	Kenya		Clinical	O1		ERR114418	2009	SRA	Kiiru et al. Plos One 2013	NA	https://www.ncbi.nlm.nih.gov/sra/?term=ERR114418	iLumina PE	SAMEA1405594	PRJEB2215	ERX091853	1100	The Wellcome Trust Sanger Institute (SC)
Africa_Kenya_ERR117480_2009	134-sc-2011-11-25T13:51:26Z-1311474	Africa	Kenya		Clinical	O1		ERR117480	2009	SRA	Kiiru et al. Plos One 2013	NA	https://www.ncbi.nlm.nih.gov/sra/?term=ERR117480	iLumina PE	SAMEA1405694	PRJEB2215	ERX093754	157.5	The Wellcome Trust Sanger Institute (SC)
Africa_Kenya_ERR117482_2009	134B-sc-2011-11-25T13:51:28Z-1311476	Africa	Kenya		Clinical	O1		ERR117482	2009	SRA	Kiiru et al. Plos One 2013	NA	https://www.ncbi.nlm.nih.gov/sra/?term=ERR117482	iLumina PE	SAMEA1405682	PRJEB2215	ERX093756	176.3	The Wellcome Trust Sanger Institute (SC)
Africa_Kenya_ERR117555_2009	XC-sc-2011-11-25T13:52:19Z-1311549	Africa	Kenya		Clinical	O1		ERR117555	2009	SRA	Kiiru et al. Plos One 2013	NA	https://www.ncbi.nlm.nih.gov/sra/?term=ERR117555	iLumina PE	SAMEA1405695	PRJEB2215	ERX093829	186.3	The Wellcome Trust Sanger Institute (SC)
Africa_Kenya_ERR117556_2009	XXH-sc-2011-11-25T13:52:19Z-1311550	Africa	Kenya		Clinical	O1		ERR117556	2009	SRA	Kiiru et al. Plos One 2013	NA	https://www.ncbi.nlm.nih.gov/sra/?term=ERR117556	iLumina PE	SAMEA1405700	PRJEB2215	ERX093830	209.9	The Wellcome Trust Sanger Institute (SC)
Africa_Kenya_ERR117572_2009	135-sc-2011-11-25T13:52:31Z-1311566	Africa	Kenya		Clinical	O1		ERR117572	2009	SRA	Kiiru et al. Plos One 2013	NA	https://www.ncbi.nlm.nih.gov/sra/?term=ERR117572	iLumina PE	SAMEA1405639	PRJEB2215	ERX093846	148.7	The Wellcome Trust Sanger Institute (SC)
Africa_Kenya_ERR117592_2009	157-sc-2011-11-25T13:52:44Z-1311586	Africa	Kenya		Clinical	O1		ERR117592	2009	SRA	Kiiru et al. Plos One 2013	NA	https://www.ncbi.nlm.nih.gov/sra/?term=ERR117592	iLumina PE	SAMEA1405603	PRJEB2215	ERX093866	117.3	The Wellcome Trust Sanger Institute (SC)
Africa_Kenya_ERR117594_2009	156-sc-2011-11-25T13:52:46Z-1311588	Africa	Kenya		Clinical	O1		ERR117594	2009	SRA	Kiiru et al. Plos One 2013	NA	https://www.ncbi.nlm.nih.gov/sra/?term=ERR117594	iLumina PE	SAMEA1405611	PRJEB2215	ERX093868	139.6	The Wellcome Trust Sanger Institute (SC)
Africa_Kenya_ERR117600_2009	231-sc-2011-11-25T13:52:49Z-1311594	Africa	Kenya		Clinical	O1		ERR117600	2009	SRA	Kiiru et al. Plos One 2013	NA	https://www.ncbi.nlm.nih.gov/sra/?term=ERR117600	iLumina PE	SAMEA1405549	PRJEB2215	ERX093874	109	The Wellcome Trust Sanger Institute (SC)
Africa_Kenya_ERR117603_2009	241-sc-2011-11-25T13:52:52Z-1311597	Africa	Kenya		Clinical	O1		ERR117603	2009	SRA	Kiiru et al. Plos One 2013	NA	https://www.ncbi.nlm.nih.gov/sra/?term=ERR117603	iLumina PE	SAMEA1405542	PRJEB2215	ERX093877	110.2	The Wellcome Trust Sanger Institute (SC)
Africa_Kenya_ERR117604_2009	206-sc-2011-11-25T13:52:53Z-1311598	Africa	Kenya		Clinical	O1		ERR117604	2009	SRA	Kiiru et al. Plos One 2013	NA	https://www.ncbi.nlm.nih.gov/sra/?term=ERR117604	iLumina PE	SAMEA1405547	PRJEB2215	ERX093878	108.4	The Wellcome Trust Sanger Institute (SC)
Africa_Kenya_ERR117605_2009	233-sc-2011-11-25T13:52:54Z-1311599	Africa	Kenya		Clinical	O1		ERR117605	2009	SRA	Kiiru et al. Plos One 2013	NA	https://www.ncbi.nlm.nih.gov/sra/?term=ERR117605	iLumina PE	SAMEA1405533	PRJEB2215	ERX093879	136.4	The Wellcome Trust Sanger Institute (SC)
Africa_Kenya_ERR117607_2009	1420-sc-2011-11-25T13:52:55Z-1311601	Africa	Kenya		Clinical	O1		ERR117607	2009	SRA	Kiiru et al. Plos One 2013	NA	https://www.ncbi.nlm.nih.gov/sra/?term=ERR117607	iLumina PE	SAMEA1405735	PRJEB2215	ERX093881	133.9	The Wellcome Trust Sanger Institute (SC)
Africa_Kenya_ERR117609_2009	207-sc-2011-11-25T13:52:56Z-1311603	Africa	Kenya		Clinical	O1		ERR117609	2009	SRA	Kiiru et al. Plos One 2013	NA	https://www.ncbi.nlm.nih.gov/sra/?term=ERR117609	iLumina PE	SAMEA1405744	PRJEB2215	ERX093883	149.2	The Wellcome Trust Sanger Institute (SC)
Africa_Kenya_ERR117610_2009	8675-sc-2011-11-25T13:52:57Z-1311604	Africa	Kenya		Clinical	O1		ERR117610	2009	SRA	Kiiru et al. Plos One 2013	NA	https://www.ncbi.nlm.nih.gov/sra/?term=ERR117610	iLumina PE	SAMEA1405713	PRJEB2215	ERX093884	86.3	The Wellcome Trust Sanger Institute (SC)
Africa_Kenya_ERR117612_2009	8572-sc-2011-11-25T13:52:58Z-1311606	Africa	Kenya		Clinical	O1		ERR117612	2009	SRA	Kiiru et al. Plos One 2013	NA	https://www.ncbi.nlm.nih.gov/sra/?term=ERR117612	iLumina PE	SAMEA1405722	PRJEB2215	ERX093886	161.1	The Wellcome Trust Sanger Institute (SC)
Africa_Kenya_ERR117613_2009	1509-sc-2011-11-25T13:52:59Z-1311607	Africa	Kenya		Clinical	O1		ERR117613	2009	SRA	Kiiru et al. Plos One 2013	NA	https://www.ncbi.nlm.nih.gov/sra/?term=ERR117613	iLumina PE	SAMEA1405730	PRJEB2215	ERX093887	95.1	The Wellcome Trust Sanger Institute (SC)
Africa_Nigeria_ERR1878578_2009	CNRVC090175	Africa	Nigeria		Clinical	O1		ERR1878578	2009	SRA	Weill et al. Science 2017	NA	https://www.ncbi.nlm.nih.gov/sra/?term=ERR1878578	iLumina PE	SAMEA103900830	PRJEB19893	ERX1939103	71.4	submitted by Institut Pasteur
Africa_Nigeria_ERR1878579_2009	CNRVC090177	Africa	Nigeria		Clinical	O1		ERR1878579	2009	SRA	Weill et al. Science 2017	NA	https://www.ncbi.nlm.nih.gov/sra/?term=ERR1878579	iLumina PE	SAMEA103900831	PRJEB19893	ERX1939104	240.9	submitted by Institut Pasteur
Africa_Tanzania_ERR025370_2009	4784	Africa	Tanzania		Clinical	O1		ERR025370	2009	SRA	Mutreja et al. Nature 2011	NA	https://www.ncbi.nlm.nih.gov/sra/?term=ERR025370	iLumina PE	SAMEA889185	PRJEB2215	ERX2005296	210.3	The Wellcome Trust Sanger Institute (SC)
Africa_Zimbabwe_ERR044798_2009	Zim-12	Africa	Zimbabwe		Clinical	O1		ERR044798	2009	SRA	Weill et al. Science 2017	NA	https://www.ncbi.nlm.nih.gov/sra/?term=ERR044798	iLumina PE	SAMEA1018464	PRJEB2215	ERX021906	1006.3	The Wellcome Trust Sanger Institute (SC)
Africa_Zimbabwe_ERR044799_2009	Zim-25	Africa	Zimbabwe		Clinical	O1		ERR044799	2009	SRA	Weill et al. Science 2017	NA	https://www.ncbi.nlm.nih.gov/sra/?term=ERR044799	iLumina PE	SAMEA1018441	PRJEB2215	ERX021907	436.6	The Wellcome Trust Sanger Institute (SC)
Africa_Zimbabwe_ERR044800_2009	Zim-27	Africa	Zimbabwe		Clinical	O1		ERR044800	2009	SRA	Weill et al. Science 2017	NA	https://www.ncbi.nlm.nih.gov/sra/?term=ERR044800	iLumina PE	SAMEA1018421	PRJEB2215	ERX021908	895.9	The Wellcome Trust Sanger Institute (SC)
Africa_Zimbabwe_SRR227311_2009	CP1038	Africa	Zimbabwe		Clinical	O1		SRR227311	2009	SRA	Katz et al. Mbio 2013	NA	https://www.ncbi.nlm.nih.gov/sra/?term=SRR227311	iLumina PE	SAMN00622028	PRJNA63857	SRX067358	495.4	no data
Asia_Bangladesh_DRR189274_2009	BGD101	Asia	Bangladesh	Dhaka	Clinical	O1		DRR189274	2009	SRA	?	NA	https://www.ncbi.nlm.nih.gov/sra/?term=DRR189274	iLumina PE	SAMD00182511	PRJDB8664	DRX179739	227.5	submitted by National Institute of Infectious Diseases - Japan (NIID)
Asia_India_DRR069030_2009	IDH-01439	Asia	India	Kolkata	Clinical	O1		DRR069030	2009	SRA	?	NA	https://www.ncbi.nlm.nih.gov/sra/?term=DRX062980	iLumina PE	SAMD00059634	PRJDB5155	DRX062980	429.9	submitted by National Institute of Infectious Diseases - Japan (NIID)
Asia_India_DRR069031_2009	IDH-01568	Asia	India	Kolkata	Clinical	O1		DRR069031	2009	SRA	?	NA	https://www.ncbi.nlm.nih.gov/sra/?term=DRX062981	iLumina PE	SAMD00059635	PRJDB5155	DRX062981	412.4	submitted by National Institute of Infectious Diseases - Japan (NIID)
Asia_India_DRR069032_2009	IDH-01728	Asia	India	Kolkata	Clinical	O1		DRR069032	2009	SRA	?	NA	https://www.ncbi.nlm.nih.gov/sra/?term=DRX062982	iLumina PE	SAMD00059636	PRJDB5155	DRX062982	477.5	submitted by National Institute of Infectious Diseases - Japan (NIID)
Asia_India_DRR069033_2009	IDH-01850	Asia	India	Kolkata	Clinical	O1		DRR069033	2009	SRA	?	NA	https://www.ncbi.nlm.nih.gov/sra/?term=DRX062983	iLumina PE	SAMD00059637	PRJDB5155	DRX062983	437.8	submitted by National Institute of Infectious Diseases - Japan (NIID)
Asia_India_DRR069034_2009	IDH-01986	Asia	India	Kolkata	Clinical	O1		DRR069034	2009	SRA	?	NA	https://www.ncbi.nlm.nih.gov/sra/?term=DRX062984	iLumina PE	SAMD00059638	PRJDB5155	DRX062984	410.8	submitted by National Institute of Infectious Diseases - Japan (NIID)
Asia_India_DRR069035_2009	IDH-02185	Asia	India	Kolkata	Clinical	O1		DRR069035	2009	SRA	?	NA	https://www.ncbi.nlm.nih.gov/sra/?term=DRX062985	iLumina PE	SAMD00059639	PRJDB5155	DRX062985	422.8	submitted by National Institute of Infectious Diseases - Japan (NIID)
Asia_India_DRR069036_2009	IDH-02222	Asia	India	Kolkata	Clinical	O1		DRR069036	2009	SRA	?	NA	https://www.ncbi.nlm.nih.gov/sra/?term=DRX062986	iLumina PE	SAMD00059640	PRJDB5155	DRX062986	482.7	submitted by National Institute of Infectious Diseases - Japan (NIID)
Asia_India_DRR069037_2009	IDH-02384	Asia	India	Kolkata	Clinical	O1		DRR069037	2009	SRA	?	NA	https://www.ncbi.nlm.nih.gov/sra/?term=DRX062987	iLumina PE	SAMD00059641	PRJDB5155	DRX062987	515.2	submitted by National Institute of Infectious Diseases - Japan (NIID)
Asia_India_DRR069038_2009	IDH-02381	Asia	India	Kolkata	Clinical	O1		DRR069038	2009	SRA	?	NA	https://www.ncbi.nlm.nih.gov/sra/?term=DRX062988	iLumina PE	SAMD00059642	PRJDB5155	DRX062988	510.6	submitted by National Institute of Infectious Diseases - Japan (NIID)
Asia_India_DRR069039_2009	IDH-02501	Asia	India	Kolkata	Clinical	O1		DRR069039	2009	SRA	?	NA	https://www.ncbi.nlm.nih.gov/sra/?term=DRX062989	iLumina PE	SAMD00059643	PRJDB5155	DRX062989	496.5	submitted by National Institute of Infectious Diseases - Japan (NIID)
Asia_India_ERR018187_2009	IDHO1_726	Asia	India		Clinical	O1		ERR018187	2009	SRA	Mutreja et al. Nature 2011	NA	https://www.ncbi.nlm.nih.gov/sra/?term=ERR018187	iLumina PE	SAMEA889175	PRJEB2215	ERX2008973	67.1	The Wellcome Trust Sanger Institute (SC)
Asia_India_ERR1880825_2009	THSTI_IDH01405	Asia	India		Clinical	O1		ERR1880825	2009	SRA	Weill et al. Science 2017	NA	https://www.ncbi.nlm.nih.gov/sra/?term=ERR1880825	iLumina PE	SAMEA103910253	PRJEB19893	ERX1941322	286.3	submitted by Institut Pasteur
Asia_India_ERR1880826_2009	THSTI_IDH02367	Asia	India		Clinical	O1		ERR1880826	2009	SRA	Weill et al. Science 2017	NA	https://www.ncbi.nlm.nih.gov/sra/?term=ERR1880826	iLumina PE	SAMEA103910254	PRJEB19893	ERX1941323	128.4	submitted by Institut Pasteur
Asia_India_ERR351174_2009	4966	Asia	India		Clinical	O1		ERR351174	2009	SRA	Abd El Ghany et al. PNTD 2014	NA	https://www.ncbi.nlm.nih.gov/sra/?term=ERR351174	iLumina PE	SAMEA2240675	PRJEB4700	ERX324010	485.8	King Abdullah University of Science and Technology
Asia_India_ERR351175_2009	5046	Asia	India		Clinical	O1		ERR351175	2009	SRA	Abd El Ghany et al. PNTD 2014	NA	https://www.ncbi.nlm.nih.gov/sra/?term=ERR351175	iLumina PE	SAMEA2240676	PRJEB4700	ERX324011	413.8	King Abdullah University of Science and Technology
Asia_India_ERR351177_2009	5157	Asia	India		Clinical	O1		ERR351177	2009	SRA	?	NA	https://www.ncbi.nlm.nih.gov/sra/?term=ERR351177	iLumina PE	SAMEA2240678	PRJEB4700	ERX324013	84.3	King Abdullah University of Science and Technology
Asia_India_ERR351179_2009	5185	Asia	India		Clinical	O1		ERR351179	2009	SRA	Abd El Ghany et al. PNTD 2014	NA	https://www.ncbi.nlm.nih.gov/sra/?term=ERR351179	iLumina PE	SAMEA2240680	PRJEB4700	ERX324015	888.7	King Abdullah University of Science and Technology
Asia_India_ERR351182_2009	5189	Asia	India		Clinical	O1		ERR351182	2009	SRA	?	NA	https://www.ncbi.nlm.nih.gov/sra/?term=ERR351182	iLumina PE	SAMEA2240683	PRJEB4700	ERX324018	83.3	King Abdullah University of Science and Technology
Asia_India_ERR351185_2009	5202	Asia	India		Clinical	O1		ERR351185	2009	SRA	Abd El Ghany et al. PNTD 2014	NA	https://www.ncbi.nlm.nih.gov/sra/?term=ERR351185	iLumina PE	SAMEA2240686	PRJEB4700	ERX324021	376	King Abdullah University of Science and Technology
Asia_India_ERR351186_2009	5235	Asia	India		Clinical	O1		ERR351186	2009	SRA	?	NA	https://www.ncbi.nlm.nih.gov/sra/?term=ERR351186	iLumina PE	SAMEA2240687	PRJEB4700	ERX324022	102.4	King Abdullah University of Science and Technology
Asia_India_ERR351188_2009	5286	Asia	India		Clinical	O1		ERR351188	2009	SRA	Abd El Ghany et al. PNTD 2014	NA	https://www.ncbi.nlm.nih.gov/sra/?term=ERR351188	iLumina PE	SAMEA2240689	PRJEB4700	ERX324024	79.8	King Abdullah University of Science and Technology
Asia_India_ERR351191_2009	5417	Asia	India		Clinical	O1		ERR351191	2009	SRA	Abd El Ghany et al. PNTD 2014	NA	https://www.ncbi.nlm.nih.gov/sra/?term=ERR351191	iLumina PE	SAMEA2240692	PRJEB4700	ERX324027	466.2	King Abdullah University of Science and Technology
Asia_India_ERR351192_2009	5663	Asia	India		Clinical	O1		ERR351192	2009	SRA	Abd El Ghany et al. PNTD 2014	NA	https://www.ncbi.nlm.nih.gov/sra/?term=ERR351192	iLumina PE	SAMEA2240693	PRJEB4700	ERX324028	276.9	King Abdullah University of Science and Technology
Asia_India_ERR351193_2009	6016	Asia	India		Clinical	O1		ERR351193	2009	SRA	Abd El Ghany et al. PNTD 2014	NA	https://www.ncbi.nlm.nih.gov/sra/?term=ERR351193	iLumina PE	SAMEA2240694	PRJEB4700	ERX324029	1400	King Abdullah University of Science and Technology
Asia_India_ERR351198_2009	6236	Asia	India		Clinical	O1		ERR351198	2009	SRA	?	NA	https://www.ncbi.nlm.nih.gov/sra/?term=ERR351198	iLumina PE	SAMEA2240699	PRJEB4700	ERX324034	410.5	King Abdullah University of Science and Technology
Asia_India_ERR351199_2009	6259	Asia	India		Clinical	O1		ERR351199	2009	SRA	Abd El Ghany et al. PNTD 2014	NA	https://www.ncbi.nlm.nih.gov/sra/?term=ERR351199	iLumina PE	SAMEA2240700	PRJEB4700	ERX324035	242	King Abdullah University of Science and Technology
Asia_India_ERR351202_2009	6554	Asia	India		Clinical	O1		ERR351202	2009	SRA	?	NA	https://www.ncbi.nlm.nih.gov/sra/?term=ERR351202	iLumina PE	SAMEA2240703	PRJEB4700	ERX324038	920.9	King Abdullah University of Science and Technology
Asia_India_ERR351203_2009	6557	Asia	India		Clinical	O1		ERR351203	2009	SRA	Abd El Ghany et al. PNTD 2014	NA	https://www.ncbi.nlm.nih.gov/sra/?term=ERR351203	iLumina PE	SAMEA2240704	PRJEB4700	ERX324039	292.7	King Abdullah University of Science and Technology
Asia_India_ERR351205_2009	6734	Asia	India		Clinical	O1		ERR351205	2009	SRA	Abd El Ghany et al. PNTD 2014	NA	https://www.ncbi.nlm.nih.gov/sra/?term=ERR351205	iLumina PE	SAMEA2240706	PRJEB4700	ERX324041	293.9	King Abdullah University of Science and Technology
Asia_India_ERR351206_2009	6801	Asia	India		Clinical	O1		ERR351206	2009	SRA	Abd El Ghany et al. PNTD 2014	NA	https://www.ncbi.nlm.nih.gov/sra/?term=ERR351206	iLumina PE	SAMEA2240707	PRJEB4700	ERX324042	803.4	King Abdullah University of Science and Technology
Asia_India_ERR351207_2009	7683	Asia	India		Clinical	O1		ERR351207	2009	SRA	Abd El Ghany et al. PNTD 2014	NA	https://www.ncbi.nlm.nih.gov/sra/?term=ERR351207	iLumina PE	SAMEA2240792	PRJEB4700	ERX324043	311	King Abdullah University of Science and Technology
Asia_India_ERR351208_2009	7772	Asia	India		Clinical	O1		ERR351208	2009	SRA	Abd El Ghany et al. PNTD 2014	NA	https://www.ncbi.nlm.nih.gov/sra/?term=ERR351208	iLumina PE	SAMEA2240793	PRJEB4700	ERX324044	79.9	King Abdullah University of Science and Technology
Asia_India_ERR351210_2009	7994	Asia	India		Clinical	O1		ERR351210	2009	SRA	Abd El Ghany et al. PNTD 2014	NA	https://www.ncbi.nlm.nih.gov/sra/?term=ERR351210	iLumina PE	SAMEA2240795	PRJEB4700	ERX324046	436.2	King Abdullah University of Science and Technology
Asia_Pakistan_ERR1878575_2009	CNRVC090123	Asia	Pakistan		Clinical	O1		ERR1878575	2009	SRA	Weill et al. Science 2017	NA	https://www.ncbi.nlm.nih.gov/sra/?term=ERR1878575	iLumina PE	SAMEA103900827	PRJEB19893	ERX1939100	84.2	submitted by Institut Pasteur
Asia_Pakistan_ERR1878576_2009	CNRVC090143	Asia	Pakistan		Clinical	O1		ERR1878576	2009	SRA	Weill et al. Science 2017	NA	https://www.ncbi.nlm.nih.gov/sra/?term=ERR1878576	iLumina PE	SAMEA103900828	PRJEB19893	ERX1939101	55.1	submitted by Institut Pasteur
Asia_Pakistan_ERR1878577_2009	CNRVC090144	Asia	Pakistan		Clinical	O1		ERR1878577	2009	SRA	Weill et al. Science 2017	NA	https://www.ncbi.nlm.nih.gov/sra/?term=ERR1878577	iLumina PE	SAMEA103900829	PRJEB19893	ERX1939102	82.6	submitted by Institut Pasteur
Africa_Kenya_KNE134B_2009	KNE134	Africa	Kenya		Environmental	O1		NA	2009	VibrioWatch / Genbank	NA	24066154	NA	Assembly	NA	NA	NA	NA	NA
Africa_Kenya_KNE134_2009	KNE134B	Africa	Kenya		Environmental	O1		NA	2009	VibrioWatch / Genbank	NA	24066154	NA	Assembly	NA	NA	NA	NA	NA
Africa_Kenya_KNE168_2009	KNE168	Africa	Kenya		Environmental	O1		NA	2009	VibrioWatch / Genbank	NA	24066154	NA	Assembly	NA	NA	NA	NA	NA
Africa_Kenya_KNE170_2009	KNE170	Africa	Kenya		Environmental	O1		NA	2009	VibrioWatch / Genbank	NA	24066154	NA	Assembly	NA	NA	NA	NA	NA
Africa_Kenya_KNEXC_2009	KNEXC	Africa	Kenya		Environmental	O1		NA	2009	VibrioWatch / Genbank	NA	24066154	NA	Assembly	NA	NA	NA	NA	NA
Africa_Kenya_KNEXX_2010	KNEXXH	Africa	Kenya		Environmental	O1		NA	2009	VibrioWatch / Genbank	NA	24066154	NA	Assembly	NA	NA	NA	NA	NA
Africa_SouthAfrica_2011EL1137_2009	2011EL_1137	Africa	South_Africa		Clinical	O1	Ogawa	NA	2009	VibrioWatch / Genbank	NA	22099115	NA	Assembly	NA	NA	NA	NA	NA
Asia_Bangladesh_BGD102_2009	BGD102	Asia	Bangladesh		Clinical	O1		NA	2009	VibrioWatch / Genbank	NA	33172996	NA	Assembly	NA	NA	NA	NA	NA
Asia_Bangladesh_BGD104_2009	BGD104	Asia	Bangladesh		Clinical	O1		NA	2009	VibrioWatch / Genbank	NA	33172996	NA	Assembly	NA	NA	NA	NA	NA
Asia_Bangladesh_BGD105_2009	BGD105	Asia	Bangladesh		Clinical	O1		NA	2009	VibrioWatch / Genbank	NA	33172996	NA	Assembly	NA	NA	NA	NA	NA
Asia_Bangladesh_BGD107_2009	BGD107	Asia	Bangladesh		Clinical	O1		NA	2009	VibrioWatch / Genbank	NA	33172996	NA	Assembly	NA	NA	NA	NA	NA
Asia_Bangladesh_BGD109_2009	BGD109	Asia	Bangladesh		Clinical	O1		NA	2009	VibrioWatch / Genbank	NA	33172996	NA	Assembly	NA	NA	NA	NA	NA
Asia_Bangladesh_CS-001_2009	CS-001	Asia	Bangladesh		Clinical	O1		NA	2009	VibrioWatch / Genbank	NA	33172996	NA	Assembly	NA	NA	NA	NA	NA
Asia_India_2009V1085_2009	2009V_1085	Asia	India		Clinical	O1	Ogawa	NA	2009	VibrioWatch / Genbank	NA	22099115	NA	Assembly	NA	NA	NA	NA	NA
Asia_India_2009V1096_2009	2009V_1096	Asia	India		Clinical	O1	Inaba	NA	2009	VibrioWatch / Genbank	NA	22099115	NA	Assembly	NA	NA	NA	NA	NA
Asia_India_2009V1131_2009	2009V_1131	Asia	India		Clinical	O1	Ogawa	NA	2009	VibrioWatch / Genbank	NA	22099115	NA	Assembly	NA	NA	NA	NA	NA
Asia_India_4966_2009	4966	Asia	India		Clinical	O1	Ogawa	NA	2009	VibrioWatch / Genbank	NA	25058483	NA	Assembly	NA	NA	NA	NA	NA
Asia_India_5046_2009	5046	Asia	India		Clinical	O1	Ogawa	NA	2009	VibrioWatch / Genbank	NA	25058483	NA	Assembly	NA	NA	NA	NA	NA
Asia_India_5064_2009	5064	Asia	India		Clinical	O1	Ogawa	NA	2009	VibrioWatch / Genbank	NA	25058483	NA	Assembly	NA	NA	NA	NA	NA
Asia_India_5157_2009	5157	Asia	India		Clinical	O1	Ogawa	NA	2009	VibrioWatch / Genbank	NA	25058483	NA	Assembly	NA	NA	NA	NA	NA
Asia_India_5159_2009	5159	Asia	India		Clinical	O1	Ogawa	NA	2009	VibrioWatch / Genbank	NA	25058483	NA	Assembly	NA	NA	NA	NA	NA
Asia_India_5185_2009	5185	Asia	India		Clinical	O1	Ogawa	NA	2009	VibrioWatch / Genbank	NA	25058483	NA	Assembly	NA	NA	NA	NA	NA
Asia_India_5188_2009	5188	Asia	India		Clinical	O1	Ogawa	NA	2009	VibrioWatch / Genbank	NA	25058483	NA	Assembly	NA	NA	NA	NA	NA
Asia_India_5197_2009	5197	Asia	India		Clinical	O1	Ogawa	NA	2009	VibrioWatch / Genbank	NA	25058483	NA	Assembly	NA	NA	NA	NA	NA
Asia_India_5202_2009	5202	Asia	India		Clinical	O1	Ogawa	NA	2009	VibrioWatch / Genbank	NA	25058483	NA	Assembly	NA	NA	NA	NA	NA
Asia_India_5235_2009	5235	Asia	India		Clinical	O1	Ogawa	NA	2009	VibrioWatch / Genbank	NA	25058483	NA	Assembly	NA	NA	NA	NA	NA
Asia_India_5238_2009	5238	Asia	India		Clinical	O1	Ogawa	NA	2009	VibrioWatch / Genbank	NA	25058483	NA	Assembly	NA	NA	NA	NA	NA
Asia_India_5286_2009	5286	Asia	India		Clinical	O1	Ogawa	NA	2009	VibrioWatch / Genbank	NA	25058483	NA	Assembly	NA	NA	NA	NA	NA
Asia_India_5365_2009	5365	Asia	India		Clinical	O1	Ogawa	NA	2009	VibrioWatch / Genbank	NA	25058483	NA	Assembly	NA	NA	NA	NA	NA
Asia_India_5366_2009	5366	Asia	India		Clinical	O1	Ogawa	NA	2009	VibrioWatch / Genbank	NA	25058483	NA	Assembly	NA	NA	NA	NA	NA
Asia_India_5417_2009	5417	Asia	India		Clinical	O1	Ogawa	NA	2009	VibrioWatch / Genbank	NA	25058483	NA	Assembly	NA	NA	NA	NA	NA
Asia_India_5663_2009	5663	Asia	India		Clinical	O1	Ogawa	NA	2009	VibrioWatch / Genbank	NA	25058483	NA	Assembly	NA	NA	NA	NA	NA
Asia_India_6016_2009	6016	Asia	India		Clinical	O1	Ogawa	NA	2009	VibrioWatch / Genbank	NA	25058483	NA	Assembly	NA	NA	NA	NA	NA
Asia_India_6099_2009	6099	Asia	India		Clinical	O1	Ogawa	NA	2009	VibrioWatch / Genbank	NA	25058483	NA	Assembly	NA	NA	NA	NA	NA
Asia_India_6111_2009	6111	Asia	India		Clinical	O1	Ogawa	NA	2009	VibrioWatch / Genbank	NA	25058483	NA	Assembly	NA	NA	NA	NA	NA
Asia_India_6235_2009	6235	Asia	India		Clinical	O1	Ogawa	NA	2009	VibrioWatch / Genbank	NA	25058483	NA	Assembly	NA	NA	NA	NA	NA
Asia_India_6259_2009	6259	Asia	India		Clinical	O1	Ogawa	NA	2009	VibrioWatch / Genbank	NA	25058483	NA	Assembly	NA	NA	NA	NA	NA
Asia_India_6361_2009	6361	Asia	India		Clinical	O1	Ogawa	NA	2009	VibrioWatch / Genbank	NA	25058483	NA	Assembly	NA	NA	NA	NA	NA
Asia_India_6394_2009	6394	Asia	India		Clinical	O1	Ogawa	NA	2009	VibrioWatch / Genbank	NA	25058483	NA	Assembly	NA	NA	NA	NA	NA
Asia_India_6554_2009	6554	Asia	India		Clinical	O1	Ogawa	NA	2009	VibrioWatch / Genbank	NA	25058483	NA	Assembly	NA	NA	NA	NA	NA
Asia_India_6557_2009	6557	Asia	India		Clinical	O1	Ogawa	NA	2009	VibrioWatch / Genbank	NA	25058483	NA	Assembly	NA	NA	NA	NA	NA
Asia_India_6702_2009	6702	Asia	India		Clinical	O1	Ogawa	NA	2009	VibrioWatch / Genbank	NA	25058483	NA	Assembly	NA	NA	NA	NA	NA
Asia_India_6734_2009	6734	Asia	India		Clinical	O1	Ogawa	NA	2009	VibrioWatch / Genbank	NA	25058483	NA	Assembly	NA	NA	NA	NA	NA
Asia_India_6801_2009	6801	Asia	India		Clinical	O1	Ogawa	NA	2009	VibrioWatch / Genbank	NA	25058483	NA	Assembly	NA	NA	NA	NA	NA
Asia_India_7683_2009	7683	Asia	India		Clinical	O1	Ogawa	NA	2009	VibrioWatch / Genbank	NA	25058483	NA	Assembly	NA	NA	NA	NA	NA
Asia_India_7772_2009	7772	Asia	India		Clinical	O1	Ogawa	NA	2009	VibrioWatch / Genbank	NA	25058483	NA	Assembly	NA	NA	NA	NA	NA
Asia_India_7934_2009	7934	Asia	India		Clinical	O1	Ogawa	NA	2009	VibrioWatch / Genbank	NA	25058483	NA	Assembly	NA	NA	NA	NA	NA
Asia_India_7994_2009	7994	Asia	India		Clinical	O1	Ogawa	NA	2009	VibrioWatch / Genbank	NA	25058483	NA	Assembly	NA	NA	NA	NA	NA
Asia_India_9088_2009	9088	Asia	India		Clinical	O1	Ogawa	NA	2009	VibrioWatch / Genbank	NA	25058483	NA	Assembly	NA	NA	NA	NA	NA
Asia_Pakistan_2009V1046_2009	2009V_1046	Asia	Pakistan		Clinical	O1	Ogawa	NA	2009	VibrioWatch / Genbank	NA	22099115	NA	Assembly	NA	NA	NA	NA	NA
Asia_Pakistan_2009V1116_2009	2009V_1116	Asia	Pakistan		Clinical	O1	Ogawa	NA	2009	VibrioWatch / Genbank	NA	22099115	NA	Assembly	NA	NA	NA	NA	NA
Africa_Benin_ERR1878586_2010	CNRVC100176	Africa	Benin		Clinical	O1		ERR1878586	2010	SRA	Weill et al. Science 2017	NA	https://www.ncbi.nlm.nih.gov/sra/?term=ERR1878586	iLumina PE	SAMEA103900838	PRJEB19893	ERX1939111	308.7	submitted by Institut Pasteur
Africa_Benin_ERR1878587_2010	CNRVC100183	Africa	Benin		Clinical	O1		ERR1878587	2010	SRA	Oprea et al.
Africa_Cameroon_ERR1366114_2010	278_1A	Africa	Cameroon		Clinical	O1		ERR1366114	2010	SRA	collected by Marie-Christine Fonkoua	NA	https://www.ncbi.nlm.nih.gov/sra/?term=ERR1366114	iLumina PE	SAMEA3934816	PRJEB13614	ERX1437384	316.3	submitted by Centre for Genomic Epidemiology
Africa_Cameroon_ERR1366115_2010	278_8A	Africa	Cameroon		Clinical	O1		ERR1366115	2010	SRA	collected by Marie-Christine Fonkoua	NA	https://www.ncbi.nlm.nih.gov/sra/?term=ERR1366115	iLumina PE	SAMEA3934817	PRJEB13614	ERX1437385	350.1	submitted by Centre for Genomic Epidemiology
Africa_Cameroon_ERR1366116_2010	281_8A	Africa	Cameroon		Clinical	O1		ERR1366116	2010	SRA	collected by Marie-Christine Fonkoua	NA	https://www.ncbi.nlm.nih.gov/sra/?term=ERR1366116	iLumina PE	SAMEA3934818	PRJEB13614	ERX1437386	296.5	submitted by Centre for Genomic Epidemiology
Africa_Cameroon_ERR1366117_2010	285_11A	Africa	Cameroon		Clinical	O1		ERR1366117	2010	SRA	collected by Marie-Christine Fonkoua	NA	https://www.ncbi.nlm.nih.gov/sra/?term=ERR1366117	iLumina PE	SAMEA3934819	PRJEB13614	ERX1437387	308.2	submitted by Centre for Genomic Epidemiology
Africa_Cameroon_ERR1366118_2010	315_4A	Africa	Cameroon		Clinical	O1		ERR1366118	2010	SRA	collected by Marie-Christine Fonkoua	NA	https://www.ncbi.nlm.nih.gov/sra/?term=ERR1366118	iLumina PE	SAMEA3934820	PRJEB13614	ERX1437388	325.7	submitted by Centre for Genomic Epidemiology
Africa_Cameroon_ERR1366119_2010	330_2A	Africa	Cameroon		Clinical	O1		ERR1366119	2010	SRA	collected by Marie-Christine Fonkoua	NA	https://www.ncbi.nlm.nih.gov/sra/?term=ERR1366119	iLumina PE	SAMEA3934821	PRJEB13614	ERX1437389	259.8	submitted by Centre for Genomic Epidemiology
Africa_Cameroon_ERR1366120_2010	342_3A	Africa	Cameroon		Clinical	O1		ERR1366120	2010	SRA	collected by Marie-Christine Fonkoua	NA	https://www.ncbi.nlm.nih.gov/sra/?term=ERR1366120	iLumina PE	SAMEA3934822	PRJEB13614	ERX1437390	282.8	submitted by Centre for Genomic Epidemiology
Africa_Cameroon_ERR1366121_2010	342_10A	Africa	Cameroon		Clinical	O1		ERR1366121	2010	SRA	collected by Marie-Christine Fonkoua	NA	https://www.ncbi.nlm.nih.gov/sra/?term=ERR1366121	iLumina PE	SAMEA3934823	PRJEB13614	ERX1437391	253.4	submitted by Centre for Genomic Epidemiology
Africa_Cameroon_ERR1366122_2010	355_1A	Africa	Cameroon		Clinical	O1		ERR1366122	2010	SRA	collected by Marie-Christine Fonkoua	NA	https://www.ncbi.nlm.nih.gov/sra/?term=ERR1366122	iLumina PE	SAMEA3934824	PRJEB13614	ERX1437392	258.9	submitted by Centre for Genomic Epidemiology
Africa_Cameroon_ERR1366123_2010	322_3E	Africa	Cameroon		Clinical	O1		ERR1366123	2010	SRA	collected by Marie-Christine Fonkoua	NA	https://www.ncbi.nlm.nih.gov/sra/?term=ERR1366123	iLumina PE	SAMEA3934825	PRJEB13614	ERX1437393	247	submitted by Centre for Genomic Epidemiology
Africa_Cameroon_ERR1878588_2010	CNRVC100186	Africa	Cameroon		Clinical	O1		ERR1878588	2010	SRA	Oprea et al.
Africa_Cameroon_ERR1878595_2010	CNRVC110096	Africa	Cameroon		Clinical	O1		ERR1878595	2010	SRA	Weill et al. Science 2017	NA	https://www.ncbi.nlm.nih.gov/sra/?term=ERR1878595	iLumina PE	SAMEA103900847	PRJEB19893	ERX1939120	307.3	submitted by Institut Pasteur
Africa_Cameroon_ERR1878598_2010	CNRVC110128	Africa	Cameroon		Clinical	O1		ERR1878598	2010	SRA	Weill et al. Science 2017	NA	https://www.ncbi.nlm.nih.gov/sra/?term=ERR1878598	iLumina PE	SAMEA103900850	PRJEB19893	ERX1939123	268.2	submitted by Institut Pasteur
Africa_Chad_ERR1878590_2010	CNRVC010061	Africa	Chad		Clinical	O1		ERR1878590	2010	SRA	Weill et al. Science 2017	NA	https://www.ncbi.nlm.nih.gov/sra/?term=ERR1878590	iLumina PE	SAMEA103900042	PRJEB19893	ERX1939115	207.3	submitted by Institut Pasteur
Africa_Chad_ERR1878591_2010	CNRVC010062	Africa	Chad		Clinical	O1		ERR1878591	2010	SRA	Weill et al. Science 2017	NA	https://www.ncbi.nlm.nih.gov/sra/?term=ERR1878591	iLumina PE	SAMEA103900043	PRJEB19893	ERX1939116	225.1	submitted by Institut Pasteur
Africa_Kenya_ERR037738_2010	6213	Africa	Kenya		Clinical	O1		ERR037738	2010	SRA	Kiiru et al. Plos One 2013	NA	https://www.ncbi.nlm.nih.gov/sra/?term=ERR037738	iLumina PE	SAMEA889317	PRJEB2215	ERX1966727	593.1	The Wellcome Trust Sanger Institute (SC)
Africa_Kenya_ERR037739_2010	6198	Africa	Kenya		Clinical	O1		ERR037739	2010	SRA	Kiiru et al. Plos One 2013	NA	https://www.ncbi.nlm.nih.gov/sra/?term=ERR037739	iLumina PE	SAMEA889320	PRJEB2215	ERX1966728	496.7	The Wellcome Trust Sanger Institute (SC)
Africa_Kenya_ERR037741_2010	6209	Africa	Kenya		Clinical	O1		ERR037741	2010	SRA	Kiiru et al. Plos One 2013	NA	https://www.ncbi.nlm.nih.gov/sra/?term=ERR037741	iLumina PE	SAMEA889315	PRJEB2215	ERX1966729	386.4	The Wellcome Trust Sanger Institute (SC)
Africa_Kenya_ERR117473_2010	3C-sc-2011-11-25T13:51:22Z-1311467	Africa	Kenya		Clinical	O1		ERR117473	2010	SRA	Kiiru et al. Plos One 2013	NA	https://www.ncbi.nlm.nih.gov/sra/?term=ERR117473	iLumina PE	SAMEA1405527	PRJEB2215	ERX093747	158.9	The Wellcome Trust Sanger Institute (SC)
Africa_Kenya_ERR117484_2010	11B-sc-2011-11-25T13:51:29Z-1311478	Africa	Kenya		Clinical	O1		ERR117484	2010	SRA	Kiiru et al. Plos One 2013	NA	https://www.ncbi.nlm.nih.gov/sra/?term=ERR117484	iLumina PE	SAMEA1405674	PRJEB2215	ERX093758	153.3	The Wellcome Trust Sanger Institute (SC)
Africa_Kenya_ERR117485_2010	170-sc-2011-11-25T13:51:30Z-1311479	Africa	Kenya		Clinical	O1		ERR117485	2010	SRA	Kiiru et al. Plos One 2013	NA	https://www.ncbi.nlm.nih.gov/sra/?term=ERR117485	iLumina PE	SAMEA1405672	PRJEB2215	ERX093759	155.9	The Wellcome Trust Sanger Institute (SC)
Africa_Kenya_ERR117490_2010	3G-sc-2011-11-25T13:51:33Z-1311484	Africa	Kenya		Clinical	O1		ERR117490	2010	SRA	Kiiru et al. Plos One 2013	NA	https://www.ncbi.nlm.nih.gov/sra/?term=ERR117490	iLumina PE	SAMEA1405580	PRJEB2215	ERX093764	132.2	The Wellcome Trust Sanger Institute (SC)
Africa_Kenya_ERR117569_2010	168-sc-2011-11-25T13:52:29Z-1311563	Africa	Kenya		Clinical	O1		ERR117569	2010	SRA	Kiiru et al. Plos One 2013	NA	https://www.ncbi.nlm.nih.gov/sra/?term=ERR117569	iLumina PE	SAMEA1405661	PRJEB2215	ERX093843	159.9	The Wellcome Trust Sanger Institute (SC)
Africa_Kenya_ERR117571_2010	145-sc-2011-11-25T13:52:30Z-1311565	Africa	Kenya		Clinical	O1		ERR117571	2010	SRA	Kiiru et al. Plos One 2013	NA	https://www.ncbi.nlm.nih.gov/sra/?term=ERR117571	iLumina PE	SAMEA1405637	PRJEB2215	ERX093845	125.4	The Wellcome Trust Sanger Institute (SC)
Africa_Kenya_ERR117573_2010	151-sc-2011-11-25T13:52:32Z-1311567	Africa	Kenya		Clinical	O1		ERR117573	2010	SRA	Kiiru et al. Plos One 2013	NA	https://www.ncbi.nlm.nih.gov/sra/?term=ERR117573	iLumina PE	SAMEA1405641	PRJEB2215	ERX093847	139	The Wellcome Trust Sanger Institute (SC)
Africa_Kenya_ERR117577_2010	56-sc-2011-11-25T13:52:34Z-1311571	Africa	Kenya		Clinical	O1		ERR117577	2010	SRA	Kiiru et al. Plos One 2013	NA	https://www.ncbi.nlm.nih.gov/sra/?term=ERR117577	iLumina PE	SAMEA1405466	PRJEB2215	ERX093851	150.2	The Wellcome Trust Sanger Institute (SC)
Africa_Kenya_ERR117578_2010	8880-sc-2011-11-25T13:52:35Z-1311572	Africa	Kenya		Clinical	O1		ERR117578	2010	SRA	Kiiru et al. Plos One 2013	NA	https://www.ncbi.nlm.nih.gov/sra/?term=ERR117578	iLumina PE	SAMEA1405483	PRJEB2215	ERX093852	133.2	The Wellcome Trust Sanger Institute (SC)
Africa_Kenya_ERR117581_2010	8889-sc-2011-11-25T13:52:37Z-1311575	Africa	Kenya		Clinical	O1		ERR117581	2010	SRA	Kiiru et al. Plos One 2013	NA	https://www.ncbi.nlm.nih.gov/sra/?term=ERR117581	iLumina PE	SAMEA1405477	PRJEB2215	ERX093855	145.4	The Wellcome Trust Sanger Institute (SC)
Africa_Kenya_ERR117583_2010	158-sc-2011-11-25T13:52:38Z-1311577	Africa	Kenya		Clinical	O1		ERR117583	2010	SRA	Kiiru et al. Plos One 2013	NA	https://www.ncbi.nlm.nih.gov/sra/?term=ERR117583	iLumina PE	SAMEA1405506	PRJEB2215	ERX093857	142.6	The Wellcome Trust Sanger Institute (SC)
Africa_Kenya_ERR117586_2010	11-sc-2011-11-25T13:52:40Z-1311580	Africa	Kenya		Clinical	O1		ERR117586	2010	SRA	Kiiru et al. Plos One 2013	NA	https://www.ncbi.nlm.nih.gov/sra/?term=ERR117586	iLumina PE	SAMEA1405501	PRJEB2215	ERX093860	148.1	The Wellcome Trust Sanger Institute (SC)
Africa_Kenya_ERR117587_2010	144-sc-2011-11-25T13:52:41Z-1311581	Africa	Kenya		Clinical	O1		ERR117587	2010	SRA	?	NA	https://www.ncbi.nlm.nih.gov/sra/?term=ERR117587	iLumina PE	SAMEA1405733	PRJEB2215	ERX093861	113.5	The Wellcome Trust Sanger Institute (SC)
Africa_Kenya_ERR117588_2010	147-sc-2011-11-25T13:52:41Z-1311582	Africa	Kenya		Clinical	O1		ERR117588	2010	SRA	Kiiru et al. Plos One 2013	NA	https://www.ncbi.nlm.nih.gov/sra/?term=ERR117588	iLumina PE	SAMEA1405746	PRJEB2215	ERX093862	144	The Wellcome Trust Sanger Institute (SC)
Africa_Kenya_ERR117590_2010	161-sc-2011-11-25T13:52:43Z-1311584	Africa	Kenya		Clinical	O1		ERR117590	2010	SRA	Kiiru et al. Plos One 2013	NA	https://www.ncbi.nlm.nih.gov/sra/?term=ERR117590	iLumina PE	SAMEA1405590	PRJEB2215	ERX093864	146.4	The Wellcome Trust Sanger Institute (SC)
Africa_Kenya_ERR117591_2010	146-sc-2011-11-25T13:52:43Z-1311585	Africa	Kenya		Clinical	O1		ERR117591	2010	SRA	?	NA	https://www.ncbi.nlm.nih.gov/sra/?term=ERR117591	iLumina PE	SAMEA1405598	PRJEB2215	ERX093865	147.5	The Wellcome Trust Sanger Institute (SC)
Africa_Kenya_ERR117595_2010	8885-sc-2011-11-25T13:52:46Z-1311589	Africa	Kenya		Clinical	O1		ERR117595	2010	SRA	Kiiru et al. Plos One 2013	NA	https://www.ncbi.nlm.nih.gov/sra/?term=ERR117595	iLumina PE	SAMEA1405616	PRJEB2215	ERX093869	171.1	The Wellcome Trust Sanger Institute (SC)
Africa_Kenya_ERR117597_2010	155-sc-2011-11-25T13:52:47Z-1311591	Africa	Kenya		Clinical	O1		ERR117597	2010	SRA	Kiiru et al. Plos One 2013	NA	https://www.ncbi.nlm.nih.gov/sra/?term=ERR117597	iLumina PE	SAMEA1405566	PRJEB2215	ERX093871	98.6	The Wellcome Trust Sanger Institute (SC)
Africa_Kenya_ERR117599_2010	8669-sc-2011-11-25T13:52:48Z-1311593	Africa	Kenya		Clinical	O1		ERR117599	2010	SRA	Kiiru et al. Plos One 2013	NA	https://www.ncbi.nlm.nih.gov/sra/?term=ERR117599	iLumina PE	SAMEA1405558	PRJEB2215	ERX093873	98	The Wellcome Trust Sanger Institute (SC)
Africa_Kenya_ERR2275163_2010	4abcf570-e94d-11e6-874d-3c4a9275d6c8	Africa	Kenya		Clinical	O1		ERR2275163	2010	SRA	?	NA	https://www.ncbi.nlm.nih.gov/sra/?term=ERR2275163	iLumina PE	SAMEA101023918	PRJEB19288	ERX2326545	85.7	submitted by The Wellcome Trust Sanger Institute
Africa_Kenya_SRR28466944_2010	KEN/2010/006	Africa	Kenya	Machakos	Clinical	O1		SRR28466944	2010	SRA	NPHL of Kenya	NA	https://www.ncbi.nlm.nih.gov/sra/?term=SRS20860428	iLumina PE	SAMN40623155	PRJNA616030	SRX24069896	551.8	submitted by Johns Hopkins University Bloomberg School of Public Health
Africa_Mozambique_ERR2144735_2010	4974STDY7105307	Africa	Mozambique		Clinical	O1		ERR2144735	2010	SRA	Garrine et al. PLoS Neglect Trop Dis 2017	NA	https://www.ncbi.nlm.nih.gov/sra/?term=ERS1938068	iLumina PE	SAMEA104313090	PRJEB22702	ERX2201268	89.5	The Wellcome Trust Sanger Institute (SC)
Africa_Mozambique_ERR2144750_2010	4974STDY7105311	Africa	Mozambique		Clinical	O1		ERR2144750	2010	SRA	Garrine et al. PLoS Neglect Trop Dis 2017	NA	https://www.ncbi.nlm.nih.gov/sra/?term=ERS1938072	iLumina PE	SAMEA104313094	PRJEB22702	ERX2201283	77.5	The Wellcome Trust Sanger Institute (SC)
Africa_Niger_ERR1878611_2010	CNRVC140160	Africa	Niger		Clinical	O1		ERR1878611	2010	SRA	Weill et al. Science 2017	NA	https://www.ncbi.nlm.nih.gov/sra/?term=ERR1878611	iLumina PE	SAMEA103900862	PRJEB19893	ERX1939136	308.3	submitted by Institut Pasteur
Africa_Niger_ERR1878612_2010	CNRVC140167	Africa	Niger		Clinical	O1		ERR1878612	2010	SRA	Weill et al. Science 2017	NA	https://www.ncbi.nlm.nih.gov/sra/?term=ERR1878612	iLumina PE	SAMEA103900863	PRJEB19893	ERX1939137	270.9	submitted by Institut Pasteur
Africa_Nigeria_ERR1878583_2010	CNRVC100159	Africa	Nigeria		Clinical	O1		ERR1878583	2010	SRA	Weill et al. Science 2017	NA	https://www.ncbi.nlm.nih.gov/sra/?term=ERR1878583	iLumina PE	SAMEA103900835	PRJEB19893	ERX1939108	138.2	submitted by Institut Pasteur
Africa_Nigeria_ERR1878589_2010	CNRVC010055	Africa	Nigeria		Clinical	O1		ERR1878589	2010	SRA	Weill et al. Science 2017	NA	https://www.ncbi.nlm.nih.gov/sra/?term=ERR1878589	iLumina PE	SAMEA103900041	PRJEB19893	ERX1939114	56.4	submitted by Institut Pasteur
Africa_Togo_ERR572570_2010	352STDY5784871-sc-1905062	Africa	Togo		Clinical	O1		ERR572570	2010	SRA	?	NA	https://www.ncbi.nlm.nih.gov/sra/?term=ERS431825	iLumina PE	SAMEA2445286	PRJEB2215	ERX531340	150.5	The Wellcome Trust Sanger Institute (SC)
Africa_Togo_ERR572571_2010	352STDY5784872-sc-1905063	Africa	Togo		Clinical	O1		ERR572571	2010	SRA	Weill et al. Science 2017	NA	https://www.ncbi.nlm.nih.gov/sra/?term=ERR572571	iLumina PE	SAMEA2445287	PRJEB2215	ERX531341	146.8	The Wellcome Trust Sanger Institute (SC)
Africa_Togo_ERR572572_2010	352STDY5784873-sc-1905064	Africa	Togo		Clinical	O1		ERR572572	2010	SRA	Weill et al. Science 2017	NA	https://www.ncbi.nlm.nih.gov/sra/?term=ERR572572	iLumina PE	SAMEA2445288	PRJEB2215	ERX531342	144.6	The Wellcome Trust Sanger Institute (SC)
Africa_Togo_ERR572573_2010	352STDY5784874-sc-1905065	Africa	Togo		Clinical	O1		ERR572573	2010	SRA	?	NA	https://www.ncbi.nlm.nih.gov/sra/?term=ERS431828	iLumina PE	SAMEA2445289	PRJEB2215	ERX531343	157.1	The Wellcome Trust Sanger Institute (SC)
Africa_Togo_ERR572574_2010	352STDY5784875-sc-1905066	Africa	Togo		Clinical	O1		ERR572574	2010	SRA	Weill et al. Science 2017	NA	https://www.ncbi.nlm.nih.gov/sra/?term=ERR572574	iLumina PE	SAMEA2445290	PRJEB2215	ERX531344	165.1	The Wellcome Trust Sanger Institute (SC)
Africa_Togo_ERR572575_2010	352STDY5784876-sc-1905067	Africa	Togo		Clinical	O1		ERR572575	2010	SRA	?	NA	https://www.ncbi.nlm.nih.gov/sra/?term=ERS431830	iLumina PE	SAMEA2445291	PRJEB2215	ERX531345	164.7	The Wellcome Trust Sanger Institute (SC)
Africa_Togo_ERR572576_2010	352STDY5784877-sc-1905068	Africa	Togo		Clinical	O1		ERR572576	2010	SRA	?	NA	https://www.ncbi.nlm.nih.gov/sra/?term=ERS431831	iLumina PE	SAMEA2445292	PRJEB2215	ERX531346	146.1	The Wellcome Trust Sanger Institute (SC)
Africa_Togo_ERR572577_2010	352STDY5784878-sc-1905069	Africa	Togo		Clinical	O1		ERR572577	2010	SRA	?	NA	https://www.ncbi.nlm.nih.gov/sra/?term=ERS431832	iLumina PE	SAMEA2445293	PRJEB2215	ERX531347	164.8	The Wellcome Trust Sanger Institute (SC)
Africa_Togo_ERR572578_2010	352STDY5784879-sc-1905070	Africa	Togo		Clinical	O1		ERR572578	2010	SRA	?	NA	https://www.ncbi.nlm.nih.gov/sra/?term=ERS431833	iLumina PE	SAMEA2445294	PRJEB2215	ERX531348	143.5	The Wellcome Trust Sanger Institute (SC)
Africa_Togo_ERR572579_2010	352STDY5784881-sc-1905072	Africa	Togo		Clinical	O1		ERR572579	2010	SRA	?	NA	https://www.ncbi.nlm.nih.gov/sra/?term=ERS431835	iLumina PE	SAMEA2445296	PRJEB2215	ERX531349	138.1	The Wellcome Trust Sanger Institute (SC)
Africa_Togo_ERR572580_2010	352STDY5784882-sc-1905073	Africa	Togo		Clinical	O1		ERR572580	2010	SRA	Weill et al. Science 2017	NA	https://www.ncbi.nlm.nih.gov/sra/?term=ERR572580	iLumina PE	SAMEA2445297	PRJEB2215	ERX531350	143.7	The Wellcome Trust Sanger Institute (SC)
Africa_Togo_ERR572581_2010	352STDY5784883-sc-1905074	Africa	Togo		Clinical	O1		ERR572581	2010	SRA	?	NA	https://www.ncbi.nlm.nih.gov/sra/?term=ERS431837	iLumina PE	SAMEA2445298	PRJEB2215	ERX531351	136.8	The Wellcome Trust Sanger Institute (SC)
Africa_Togo_ERR572839_2010	352STDY5784880-sc-1905071	Africa	Togo		Clinical	O1		ERR572839	2010	SRA	Weill et al. Science 2017	NA	https://www.ncbi.nlm.nih.gov/sra/?term=ERR572839	iLumina PE	SAMEA2445295	PRJEB2215	ERX531609	164.6	The Wellcome Trust Sanger Institute (SC)
Africa_Zambia_ERR1878581_2010	CNRVC100057	Africa	Zambia		Clinical	O1		ERR1878581	2010	SRA	Weill et al. Science 2017	NA	https://www.ncbi.nlm.nih.gov/sra/?term=ERR1878581	iLumina PE	SAMEA103900833	PRJEB19893	ERX1939106	303.9	submitted by Institut Pasteur
Africa_Zambia_ERR1878582_2010	CNRVC100062	Africa	Zambia		Clinical	O1		ERR1878582	2010	SRA	Weill et al. Science 2017	NA	https://www.ncbi.nlm.nih.gov/sra/?term=ERR1878582	iLumina PE	SAMEA103900834	PRJEB19893	ERX1939107	171.1	submitted by Institut Pasteur
Americas_Haiti_ERR1878592_2010	CNRVC010100	Americas	Haiti		Clinical	O1		ERR1878592	2010	SRA	Weill et al. Science 2017	NA	https://www.ncbi.nlm.nih.gov/sra/?term=ERR1878592	iLumina PE	SAMEA103900044	PRJEB19893	ERX1939117	198.5	submitted by Institut Pasteur
Americas_Haiti_SRR135540_2010	HCUF01	Americas	Haiti		Clinical	O1		SRR135540	2010	SRA	Katz et al. Mbio 2013	NA	https://www.ncbi.nlm.nih.gov/sra/?term=SRR135540	iLumina PE	SAMN00222978	PRJNA63929	SRX049116	921.4	no data
Americas_Haiti_SRR135545_2010	HC-40A1	Americas	Haiti		Clinical	O1		SRR135545	2010	SRA	Katz et al. Mbio 2013	NA	https://www.ncbi.nlm.nih.gov/sra/?term=SRR135545	iLumina PE	SAMN00222983	PRJNA63929	SRX049121	883.4	no data
Americas_Haiti_SRR191363_2010	HC-68A1	Americas	Haiti		Clinical	O1		SRR191363	2010	SRA	Katz et al. Mbio 2013	NA	https://www.ncbi.nlm.nih.gov/sra/?term=SRR191363	iLumina PE	SAMN00262236	PRJNA63973	SRX059359	681.8	no data
Americas_Mexico_ERR163259_2010	210_2010-sc-2012-05-03T15:31:20Z-1410956	Americas	Mexico		Clinical	O1		ERR163259	2010	SRA	?	NA	https://www.ncbi.nlm.nih.gov/sra/?term=ERR163259	iLumina PE	SAMEA1484032	PRJEB2215	ERX139136	216.5	The Wellcome Trust Sanger Institute (SC)
Americas_Mexico_ERR163260_2010	211_2010-sc-2012-05-03T15:31:21Z-1410957	Americas	Mexico		Clinical	O1		ERR163260	2010	SRA	?	NA	https://www.ncbi.nlm.nih.gov/sra/?term=ERR163260	iLumina PE	SAMEA1484029	PRJEB2215	ERX139137	256.7	The Wellcome Trust Sanger Institute (SC)
Americas_Mexico_ERR163263_2010	601_2010-sc-2012-05-03T15:31:24Z-1410960	Americas	Mexico		Clinical	O1		ERR163263	2010	SRA	?	NA	https://www.ncbi.nlm.nih.gov/sra/?term=ERR163263	iLumina PE	SAMEA1484000	PRJEB2215	ERX139140	208	The Wellcome Trust Sanger Institute (SC)
Americas_Mexico_ERR163271_2010	204_2010-sc-2012-05-03T15:31:32Z-1410968	Americas	Mexico		Clinical	O1		ERR163271	2010	SRA	?	NA	https://www.ncbi.nlm.nih.gov/sra/?term=ERR163271	iLumina PE	SAMEA1484120	PRJEB2215	ERX139148	309.9	The Wellcome Trust Sanger Institute (SC)
Asia_Bangladesh_DRR189347_2010	PCS-0030	Asia	Bangladesh	Dhaka	Clinical	O1		DRR189347	2010	SRA	?	NA	https://www.ncbi.nlm.nih.gov/sra/?term=DRR189347	iLumina PE	SAMD00182584	PRJDB8664	DRX179812	424.4	submitted by National Institute of Infectious Diseases - Japan (NIID)
Asia_Bangladesh_SRR227303_2010	CP1048	Asia	Bangladesh		Clinical	O1		SRR227303	2010	SRA	Katz et al. Mbio 2013	NA	https://www.ncbi.nlm.nih.gov/sra/?term=SRR227303	iLumina PE	SAMN00622022	PRJNA63865	SRX067350	333.8	no data
Asia_Bangladesh_SRR227335_2010	CP1050	Asia	Bangladesh		Clinical	O1		SRR227335	2010	SRA	Katz et al. Mbio 2013	NA	https://www.ncbi.nlm.nih.gov/sra/?term=SRR227335	iLumina PE	SAMN00622047	PRJNA63999	SRX067381	372.4	no data
Asia_Bangladesh_SRR491124_2010	NHCC-004A	Asia	Bangladesh		Clinical	O1		SRR491124	2010	SRA	?	NA	https://www.ncbi.nlm.nih.gov/sra/?term=SRR491124	iLumina PE	SAMN00989277	PRJNA76245	SRX144502	944.1	submitted by University of Maryland Institute for Genome Sciences (UMIGS)
Asia_Bangladesh_SRR491132_2010	EM-1536	Asia	Bangladesh		Clinical	O1		SRR491132	2010	SRA	?	NA	https://www.ncbi.nlm.nih.gov/sra/?term=SRR491132	iLumina PE	SAMN00989284	PRJNA76227	SRX144516	1900	submitted by University of Maryland Institute for Genome Sciences (UMIGS)
Asia_Bangladesh_SRR491158_2010	EM-1546	Asia	Bangladesh		Clinical	O1		SRR491158	2010	SRA	?	NA	https://www.ncbi.nlm.nih.gov/sra/?term=SRR491158	iLumina PE	SAMN00989302	PRJNA76229	SRX144536	1500	submitted by University of Maryland Institute for Genome Sciences (UMIGS)
Asia_Bangladesh_SRR491169_2010	PCS-023	Asia	Bangladesh		Clinical	O1		SRR491169	2010	SRA	?	NA	https://www.ncbi.nlm.nih.gov/sra/?term=SRR491169	iLumina PE	SAMN00989306	PRJNA76213	SRX144545	1300	submitted by Maryland Institute for Genome Sequencing and Assembly
Asia_Bangladesh_SRR491170_2010	EC-0009	Asia	Bangladesh		Clinical	O1		SRR491170	2010	SRA	?	NA	https://www.ncbi.nlm.nih.gov/sra/?term=SRR491170	iLumina PE	SAMN00989307	PRJNA76237	SRX144546	1500	submitted by University of Maryland Institute for Genome Sciences (UMIGS)
Asia_Bangladesh_SRR491175_2010	NHCC-010F	Asia	Bangladesh		Clinical	O1		SRR491175	2010	SRA	?	NA	https://www.ncbi.nlm.nih.gov/sra/?term=SRR491175	iLumina PE	SAMN00989312	PRJNA76251	SRX144551	512.5	submitted by University of Maryland Institute for Genome Sciences (UMIGS)
Asia_Bangladesh_SRR491176_2010	EDC-022	Asia	Bangladesh		Clinical	O1		SRR491176	2010	SRA	?	NA	https://www.ncbi.nlm.nih.gov/sra/?term=SRR491176	iLumina PE	SAMN00989313	PRJNA76217	SRX144552	752.8	submitted by Maryland Institute for Genome Sequencing and Assembly
Asia_Bangladesh_SRR491177_2010	EC-0027	Asia	Bangladesh		Clinical	O1		SRR491177	2010	SRA	?	NA	https://www.ncbi.nlm.nih.gov/sra/?term=SRR491177	iLumina PE	SAMN00989314	PRJNA76241	SRX144553	750.3	submitted by University of Maryland Institute for Genome Sciences (UMIGS)
Asia_Bangladesh_SRR491178_2010	EDC-020	Asia	Bangladesh		Clinical	O1		SRR491178	2010	SRA	?	NA	https://www.ncbi.nlm.nih.gov/sra/?term=SRR491178	iLumina PE	SAMN00989315	PRJNA76215	SRX144554	620.3	submitted by Maryland Institute for Genome Sequencing and Assembly
Asia_Bangladesh_SRR495447_2010	PCS-022	Asia	Bangladesh		Clinical	O1		SRR495447	2010	SRA	?	NA	https://www.ncbi.nlm.nih.gov/sra/?term=SRR495447	iLumina PE	SAMN00991860	PRJNA76211	SRX147079	1100	submitted by Maryland Institute for Genome Sequencing and Assembly
Asia_Bangladesh_SRR495764_2010	EC-0012	Asia	Bangladesh		Clinical	O1		SRR495764	2010	SRA	?	NA	https://www.ncbi.nlm.nih.gov/sra/?term=SRR495764	iLumina PE	SAMN00991870	PRJNA76239	SRX147129	743.4	submitted by University of Maryland Institute for Genome Sciences (UMIGS)
Asia_China_ERR576974_2010	AHV1003	Asia	China		Clinical	O1		ERR576974	2010	SRA	Didelot et al. PLoS Genetics 2015	NA	https://www.ncbi.nlm.nih.gov/sra/?term=ERR576974	iLumina PE	SAMEA2696124	PRJEB6864	ERX535380	271.9	submitted by National Institute for Communicable Disease Control and Prevention (ICDC)
Asia_India_DRR069040_2010	IDH-02777	Asia	India	Kolkata	Clinical	O1		DRR069040	2010	SRA	?	NA	https://www.ncbi.nlm.nih.gov/sra/?term=DRX062990	iLumina PE	SAMD00059644	PRJDB5155	DRX062990	552	submitted by National Institute of Infectious Diseases - Japan (NIID)
Asia_India_DRR069041_2010	IDH-02843	Asia	India	Kolkata	Clinical	O1		DRR069041	2010	SRA	?	NA	https://www.ncbi.nlm.nih.gov/sra/?term=DRX062991	iLumina PE	SAMD00059645	PRJDB5155	DRX062991	591.8	submitted by National Institute of Infectious Diseases - Japan (NIID)
Asia_India_DRR069042_2010	BCH-00312	Asia	India	Kolkata	Clinical	O1		DRR069042	2010	SRA	?	NA	https://www.ncbi.nlm.nih.gov/sra/?term=DRX062992	iLumina PE	SAMD00059646	PRJDB5155	DRX062992	554.3	submitted by National Institute of Infectious Diseases - Japan (NIID)
Asia_India_DRR069043_2010	IDH-02922	Asia	India	Kolkata	Clinical	O1		DRR069043	2010	SRA	?	NA	https://www.ncbi.nlm.nih.gov/sra/?term=DRX062993	iLumina PE	SAMD00059647	PRJDB5155	DRX062993	482.8	submitted by National Institute of Infectious Diseases - Japan (NIID)
Asia_India_DRR069044_2010	IDH-02991	Asia	India	Kolkata	Clinical	O1		DRR069044	2010	SRA	?	NA	https://www.ncbi.nlm.nih.gov/sra/?term=DRX062994	iLumina PE	SAMD00059648	PRJDB5155	DRX062994	512.2	submitted by National Institute of Infectious Diseases - Japan (NIID)
Asia_India_DRR069045_2010	IDH-03107	Asia	India	Kolkata	Clinical	O1		DRR069045	2010	SRA	?	NA	https://www.ncbi.nlm.nih.gov/sra/?term=DRX062995	iLumina PE	SAMD00059649	PRJDB5155	DRX062995	414.4	submitted by National Institute of Infectious Diseases - Japan (NIID)
Asia_India_DRR069046_2010	IDH-03159	Asia	India	Kolkata	Clinical	O1		DRR069046	2010	SRA	?	NA	https://www.ncbi.nlm.nih.gov/sra/?term=DRX062996	iLumina PE	SAMD00059650	PRJDB5155	DRX062996	397	submitted by National Institute of Infectious Diseases - Japan (NIID)
Asia_India_DRR069047_2010	IDH-03291	Asia	India	Kolkata	Clinical	O1		DRR069047	2010	SRA	?	NA	https://www.ncbi.nlm.nih.gov/sra/?term=DRX062997	iLumina PE	SAMD00059651	PRJDB5155	DRX062997	526.5	submitted by National Institute of Infectious Diseases - Japan (NIID)
Asia_India_DRR069048_2010	IDH-03329	Asia	India	Kolkata	Clinical	O1		DRR069048	2010	SRA	?	NA	https://www.ncbi.nlm.nih.gov/sra/?term=DRX062998	iLumina PE	SAMD00059652	PRJDB5155	DRX062998	499.4	submitted by National Institute of Infectious Diseases - Japan (NIID)
Asia_India_DRR069049_2010	BCH-00965	Asia	India	Kolkata	Clinical	O1		DRR069049	2010	SRA	?	NA	https://www.ncbi.nlm.nih.gov/sra/?term=DRX062999	iLumina PE	SAMD00059653	PRJDB5155	DRX062999	546.9	submitted by National Institute of Infectious Diseases - Japan (NIID)
Asia_India_ERR1880827_2010	THSTI_IDH02834	Asia	India		Clinical	O1		ERR1880827	2010	SRA	Weill et al. Science 2017	NA	https://www.ncbi.nlm.nih.gov/sra/?term=ERR1880827	iLumina PE	SAMEA103910255	PRJEB19893	ERX1941324	646.2	submitted by Institut Pasteur
Asia_India_ERR1880828_2010	THSTI_IDH02959	Asia	India		Clinical	O1		ERR1880828	2010	SRA	Weill et al. Science 2017	NA	https://www.ncbi.nlm.nih.gov/sra/?term=ERR1880828	iLumina PE	SAMEA103910256	PRJEB19893	ERX1941325	631.2	submitted by Institut Pasteur
Asia_India_ERR2269808_2010	THSTI_20370	Asia	India		Clinical	O1		ERR2269808	2010	SRA	Weill et al.
Asia_India_ERR2269921_2010	THSTI_23485	Asia	India		Clinical	O1		ERR2269921	2010	SRA	Weill et al.
Asia_India_ERR2269922_2010	THSTI_23835	Asia	India		Clinical	O1		ERR2269922	2010	SRA	Weill et al.
Asia_Pakistan_ERR051745_2010	F1DN4	Asia	Pakistan		Clinical	O1		ERR051745	2010	SRA	Shah et al. EID 2015	NA	https://www.ncbi.nlm.nih.gov/sra/?term=ERR051745	iLumina PE	SAMEA1018344	PRJEB2215	ERX028793	289.9	The Wellcome Trust Sanger Institute (SC)
Asia_Pakistan_ERR051746_2010	F2D59	Asia	Pakistan		Clinical	O1		ERR051746	2010	SRA	Shah et al. EID 2015	NA	https://www.ncbi.nlm.nih.gov/sra/?term=ERR051746	iLumina PE	SAMEA1018324	PRJEB2215	ERX028794	303.8	The Wellcome Trust Sanger Institute (SC)
Asia_Pakistan_ERR051748_2010	F4D48	Asia	Pakistan		Clinical	O1		ERR051748	2010	SRA	Shah et al. EID 2015	NA	https://www.ncbi.nlm.nih.gov/sra/?term=ERR051748	iLumina PE	SAMEA1018617	PRJEB2215	ERX028796	247.5	The Wellcome Trust Sanger Institute (SC)
Asia_Pakistan_ERR051749_2010	F5D38	Asia	Pakistan		Clinical	O1		ERR051749	2010	SRA	Shah et al. EID 2015	NA	https://www.ncbi.nlm.nih.gov/sra/?term=ERR051749	iLumina PE	SAMEA1018631	PRJEB2215	ERX028797	238.5	The Wellcome Trust Sanger Institute (SC)
Asia_Pakistan_ERR051751_2010	F7D30	Asia	Pakistan		Clinical	O1		ERR051751	2010	SRA	Shah et al. EID 2015	NA	https://www.ncbi.nlm.nih.gov/sra/?term=ERR051751	iLumina PE	SAMEA1018803	PRJEB2215	ERX028799	246.5	The Wellcome Trust Sanger Institute (SC)
Asia_Pakistan_ERR051752_2010	F8D25	Asia	Pakistan		Clinical	O1		ERR051752	2010	SRA	Shah et al. EID 2015	NA	https://www.ncbi.nlm.nih.gov/sra/?term=ERR051752	iLumina PE	SAMEA1018824	PRJEB2215	ERX028800	296.5	The Wellcome Trust Sanger Institute (SC)
Asia_Pakistan_ERR051755_2010	F11D4	Asia	Pakistan		Clinical	O1		ERR051755	2010	SRA	Shah et al. EID 2015	NA	https://www.ncbi.nlm.nih.gov/sra/?term=ERR051755	iLumina PE	SAMEA1018540	PRJEB2215	ERX028803	226.1	The Wellcome Trust Sanger Institute (SC)
Asia_Pakistan_ERR051756_2010	F12D1	Asia	Pakistan		Clinical	O1		ERR051756	2010	SRA	Shah et al. EID 2015	NA	https://www.ncbi.nlm.nih.gov/sra/?term=ERR051756	iLumina PE	SAMEA1018568	PRJEB2215	ERX028804	259.2	The Wellcome Trust Sanger Institute (SC)
Asia_Pakistan_ERR051758_2010	F14KPD3	Asia	Pakistan		Clinical	O1		ERR051758	2010	SRA	Shah et al. EID 2015	NA	https://www.ncbi.nlm.nih.gov/sra/?term=ERR051758	iLumina PE	SAMEA1018497	PRJEB2215	ERX028806	264.2	The Wellcome Trust Sanger Institute (SC)
Asia_Pakistan_ERR051759_2010	F15KTH7	Asia	Pakistan		Clinical	O1		ERR051759	2010	SRA	Shah et al. EID 2015	NA	https://www.ncbi.nlm.nih.gov/sra/?term=ERR051759	iLumina PE	SAMEA1018514	PRJEB2215	ERX028807	216.3	The Wellcome Trust Sanger Institute (SC)
Asia_Pakistan_ERR051760_2010	F16KTH6	Asia	Pakistan		Clinical	O1		ERR051760	2010	SRA	Shah et al. EID 2015	NA	https://www.ncbi.nlm.nih.gov/sra/?term=ERR051760	iLumina PE	SAMEA1018276	PRJEB2215	ERX028808	241.1	The Wellcome Trust Sanger Institute (SC)
Asia_Pakistan_ERR051761_2010	F17KTH4	Asia	Pakistan		Clinical	O1		ERR051761	2010	SRA	Shah et al. EID 2015	NA	https://www.ncbi.nlm.nih.gov/sra/?term=ERR051761	iLumina PE	SAMEA1018252	PRJEB2215	ERX028809	255	The Wellcome Trust Sanger Institute (SC)
Asia_Pakistan_ERR051762_2010	F18KTH3	Asia	Pakistan		Clinical	O1		ERR051762	2010	SRA	Shah et al. EID 2015	NA	https://www.ncbi.nlm.nih.gov/sra/?term=ERR051762	iLumina PE	SAMEA1018649	PRJEB2215	ERX028810	196.2	The Wellcome Trust Sanger Institute (SC)
Asia_Pakistan_ERR051763_2010	F19KTH2	Asia	Pakistan		Clinical	O1		ERR051763	2010	SRA	Shah et al. EID 2015	NA	https://www.ncbi.nlm.nih.gov/sra/?term=ERR051763	iLumina PE	SAMEA1018672	PRJEB2215	ERX028811	203.5	The Wellcome Trust Sanger Institute (SC)
Asia_Pakistan_ERR051764_2010	S1KCH15	Asia	Pakistan		Clinical	O1		ERR051764	2010	SRA	Shah et al. EID 2015	NA	https://www.ncbi.nlm.nih.gov/sra/?term=ERR051764	iLumina PE	SAMEA1018685	PRJEB2215	ERX028812	213.8	The Wellcome Trust Sanger Institute (SC)
Asia_Pakistan_ERR051765_2010	S2KCH17	Asia	Pakistan		Clinical	O1		ERR051765	2010	SRA	Shah et al. EID 2015	NA	https://www.ncbi.nlm.nih.gov/sra/?term=ERR051765	iLumina PE	SAMEA1018704	PRJEB2215	ERX028813	215.2	The Wellcome Trust Sanger Institute (SC)
Asia_Pakistan_ERR051767_2010	S4KCH16	Asia	Pakistan		Clinical	O1		ERR051767	2010	SRA	Shah et al. EID 2015	NA	https://www.ncbi.nlm.nih.gov/sra/?term=ERR051767	iLumina PE	SAMEA1018745	PRJEB2215	ERX028815	258.3	The Wellcome Trust Sanger Institute (SC)
Asia_Pakistan_ERR051768_2010	S5KCH10	Asia	Pakistan		Clinical	O1		ERR051768	2010	SRA	Shah et al. EID 2015	NA	https://www.ncbi.nlm.nih.gov/sra/?term=ERR051768	iLumina PE	SAMEA1018758	PRJEB2215	ERX028816	547.6	The Wellcome Trust Sanger Institute (SC)
Asia_Pakistan_ERR051769_2010	S6KCH7	Asia	Pakistan		Clinical	O1		ERR051769	2010	SRA	Shah et al. EID 2015	NA	https://www.ncbi.nlm.nih.gov/sra/?term=ERR051769	iLumina PE	SAMEA1018769	PRJEB2215	ERX028817	521	The Wellcome Trust Sanger Institute (SC)
Asia_Pakistan_ERR051770_2010	S7KCH20	Asia	Pakistan		Clinical	O1		ERR051770	2010	SRA	Shah et al. EID 2015	NA	https://www.ncbi.nlm.nih.gov/sra/?term=ERR051770	iLumina PE	SAMEA1018187	PRJEB2215	ERX028818	501.6	The Wellcome Trust Sanger Institute (SC)
Asia_Pakistan_ERR051771_2010	S8KCH18	Asia	Pakistan		Clinical	O1		ERR051771	2010	SRA	Shah et al. EID 2015	NA	https://www.ncbi.nlm.nih.gov/sra/?term=ERR051771	iLumina PE	SAMEA1018172	PRJEB2215	ERX028819	435.6	The Wellcome Trust Sanger Institute (SC)
Asia_Pakistan_ERR051772_2010	S9KCH9	Asia	Pakistan		Clinical	O1		ERR051772	2010	SRA	Shah et al. EID 2015	NA	https://www.ncbi.nlm.nih.gov/sra/?term=ERR051772	iLumina PE	SAMEA1018234	PRJEB2215	ERX028820	458.5	The Wellcome Trust Sanger Institute (SC)
Asia_Pakistan_ERR051773_2010	S10P57	Asia	Pakistan		Clinical	O1		ERR051773	2010	SRA	Shah et al. EID 2015	NA	https://www.ncbi.nlm.nih.gov/sra/?term=ERR051773	iLumina PE	SAMEA1018207	PRJEB2215	ERX028821	488.8	The Wellcome Trust Sanger Institute (SC)
Asia_Pakistan_ERR051775_2010	S12P76	Asia	Pakistan		Clinical	O1		ERR051775	2010	SRA	Shah et al. EID 2015	NA	https://www.ncbi.nlm.nih.gov/sra/?term=ERR051775	iLumina PE	SAMEA1018266	PRJEB2215	ERX028823	546.9	The Wellcome Trust Sanger Institute (SC)
Asia_Pakistan_ERR051776_2010	S13P83	Asia	Pakistan		Clinical	O1		ERR051776	2010	SRA	Shah et al. EID 2015	NA	https://www.ncbi.nlm.nih.gov/sra/?term=ERR051776	iLumina PE	SAMEA1018247	PRJEB2215	ERX028824	463.7	The Wellcome Trust Sanger Institute (SC)
Asia_Pakistan_ERR051777_2010	S14P9	Asia	Pakistan		Clinical	O1		ERR051777	2010	SRA	Shah et al. EID 2015	NA	https://www.ncbi.nlm.nih.gov/sra/?term=ERR051777	iLumina PE	SAMEA1018309	PRJEB2215	ERX028825	494.7	The Wellcome Trust Sanger Institute (SC)
Asia_Pakistan_ERR051779_2010	S16HH1	Asia	Pakistan		Clinical	O1		ERR051779	2010	SRA	Shah et al. EID 2015	NA	https://www.ncbi.nlm.nih.gov/sra/?term=ERR051779	iLumina PE	SAMEA1018793	PRJEB2215	ERX028827	523.6	The Wellcome Trust Sanger Institute (SC)
Asia_Pakistan_ERR051780_2010	S17HH3	Asia	Pakistan		Clinical	O1		ERR051780	2010	SRA	Shah et al. EID 2015	NA	https://www.ncbi.nlm.nih.gov/sra/?term=ERR051780	iLumina PE	SAMEA1018430	PRJEB2215	ERX028828	488.3	The Wellcome Trust Sanger Institute (SC)
Asia_Pakistan_ERR051781_2010	S18HH4	Asia	Pakistan		Clinical	O1		ERR051781	2010	SRA	Shah et al. EID 2015	NA	https://www.ncbi.nlm.nih.gov/sra/?term=ERR051781	iLumina PE	SAMEA1018415	PRJEB2215	ERX028829	440.1	The Wellcome Trust Sanger Institute (SC)
Asia_Pakistan_ERR051782_2010	S19HH5	Asia	Pakistan		Clinical	O1		ERR051782	2010	SRA	Shah et al. EID 2015	NA	https://www.ncbi.nlm.nih.gov/sra/?term=ERR051782	iLumina PE	SAMEA1018402	PRJEB2215	ERX028830	492.1	The Wellcome Trust Sanger Institute (SC)
Asia_Pakistan_ERR051783_2010	S20HH14	Asia	Pakistan		Clinical	O1		ERR051783	2010	SRA	Shah et al. EID 2015	NA	https://www.ncbi.nlm.nih.gov/sra/?term=ERR051783	iLumina PE	SAMEA1018371	PRJEB2215	ERX028831	428.5	The Wellcome Trust Sanger Institute (SC)
Asia_Pakistan_ERR051784_2010	S21HH15	Asia	Pakistan		Clinical	O1		ERR051784	2010	SRA	Shah et al. EID 2015	NA	https://www.ncbi.nlm.nih.gov/sra/?term=ERR051784	iLumina PE	SAMEA1018348	PRJEB2215	ERX028832	497.8	The Wellcome Trust Sanger Institute (SC)
Asia_Pakistan_ERR051785_2010	S22HH17	Asia	Pakistan		Clinical	O1		ERR051785	2010	SRA	Shah et al. EID 2015	NA	https://www.ncbi.nlm.nih.gov/sra/?term=ERR051785	iLumina PE	SAMEA1018345	PRJEB2215	ERX028833	430.6	The Wellcome Trust Sanger Institute (SC)
Asia_Pakistan_ERR051786_2010	S23HH18	Asia	Pakistan		Clinical	O1		ERR051786	2010	SRA	Shah et al. EID 2015	NA	https://www.ncbi.nlm.nih.gov/sra/?term=ERR051786	iLumina PE	SAMEA1018320	PRJEB2215	ERX028834	466.6	The Wellcome Trust Sanger Institute (SC)
Asia_Pakistan_ERR051787_2010	S24RG6	Asia	Pakistan		Clinical	O1		ERR051787	2010	SRA	Shah et al. EID 2015	NA	https://www.ncbi.nlm.nih.gov/sra/?term=ERR051787	iLumina PE	SAMEA1018316	PRJEB2215	ERX028835	490.5	The Wellcome Trust Sanger Institute (SC)
Asia_Pakistan_ERR051788_2010	S25R22	Asia	Pakistan		Clinical	O1		ERR051788	2010	SRA	Shah et al. EID 2015	NA	https://www.ncbi.nlm.nih.gov/sra/?term=ERR051788	iLumina PE	SAMEA1018282	PRJEB2215	ERX028836	418.2	The Wellcome Trust Sanger Institute (SC)
Asia_Pakistan_ERR051789_2010	S26R24	Asia	Pakistan		Clinical	O1		ERR051789	2010	SRA	Shah et al. EID 2015	NA	https://www.ncbi.nlm.nih.gov/sra/?term=ERR051789	iLumina PE	SAMEA1018269	PRJEB2215	ERX028837	492.8	The Wellcome Trust Sanger Institute (SC)
Asia_Pakistan_ERR051790_2010	S27RG11	Asia	Pakistan		Clinical	O1		ERR051790	2010	SRA	Shah et al. EID 2015	NA	https://www.ncbi.nlm.nih.gov/sra/?term=ERR051790	iLumina PE	SAMEA1018505	PRJEB2215	ERX028838	508.1	The Wellcome Trust Sanger Institute (SC)
Asia_Thailand_ERR1485308_2010	DTU2014_1055_PRJ941_Vibrio_cholerae_4053024303	Asia	Thailand		Clinical	O1		ERR1485308	2010	SRA	?	NA	https://www.ncbi.nlm.nih.gov/sra/?term=ERR1485308	iLumina PE	SAMEA4057607	PRJEB14630	ERX1556381	336.3	submitted by Technical University of Denmark
Asia_Thailand_ERR1485310_2010	DTU2014_1056_PRJ941_Vibrio_cholerae_4053023724	Asia	Thailand		Clinical	O1		ERR1485310	2010	SRA	?	NA	https://www.ncbi.nlm.nih.gov/sra/?term=ERR1485310	iLumina PE	SAMEA4057608	PRJEB14630	ERX1556382	451.6	submitted by Technical University of Denmark
Asia_Thailand_SRR227324_2010	CP1042	Asia	Thailand		Clinical	O1		SRR227324	2010	SRA	Katz et al. Mbio 2013	NA	https://www.ncbi.nlm.nih.gov/sra/?term=SRR227324	iLumina PE	SAMN00622036	PRJNA63861	SRX067370	397	no data
Asia_Vietnam_SRR6027804_2010	VN_01_10Pt	Asia	Vietnam		Clinical	O1		SRR6027804	2010	SRA	?	NA	https://www.ncbi.nlm.nih.gov/sra/?term=SRS2507811	iLumina PE	SAMN07632823	PRJNA395627	SRX3178313	536.2	no data
Asia_Vietnam_SRR6027805_2010	VN052P2_07	Asia	Vietnam		Clinical	O1		SRR6027805	2010	SRA	?	NA	https://www.ncbi.nlm.nih.gov/sra/?term=SRS2507810	iLumina PE	SAMN07632822	PRJNA395627	SRX3178312	521.7	no data
Asia_Vietnam_SRR6027806_2010	VN_16_10Pt	Asia	Vietnam		Clinical	O1		SRR6027806	2010	SRA	?	NA	https://www.ncbi.nlm.nih.gov/sra/?term=SRS2507809	iLumina PE	SAMN07632825	PRJNA395627	SRX3178311	522.7	no data
Asia_Vietnam_SRR6027807_2010	VN_02_10Pt	Asia	Vietnam		Clinical	O1		SRR6027807	2010	SRA	?	NA	https://www.ncbi.nlm.nih.gov/sra/?term=SRS2507808	iLumina PE	SAMN07632824	PRJNA395627	SRX3178310	559.8	no data
Asia_Vietnam_SRR6027808_2010	VN_19_10Pt	Asia	Vietnam		Clinical	O1		SRR6027808	2010	SRA	?	NA	https://www.ncbi.nlm.nih.gov/sra/?term=SRS2507807	iLumina PE	SAMN07632827	PRJNA395627	SRX3178309	452	no data
Asia_Vietnam_SRR6027820_2010	VN_22_10Pt	Asia	Vietnam		Clinical	O1		SRR6027820	2010	SRA	?	NA	https://www.ncbi.nlm.nih.gov/sra/?term=SRS2507796	iLumina PE	SAMN07632830	PRJNA395627	SRX3178297	357.1	no data
Asia_Vietnam_SRR6027821_2010	VN_23_10Pt	Asia	Vietnam		Clinical	O1		SRR6027821	2010	SRA	?	NA	https://www.ncbi.nlm.nih.gov/sra/?term=SRS2507794	iLumina PE	SAMN07632831	PRJNA395627	SRX3178296	287.9	no data
Asia_Vietnam_SRR6027822_2010	VN_20_10Pt	Asia	Vietnam		Clinical	O1		SRR6027822	2010	SRA	?	NA	https://www.ncbi.nlm.nih.gov/sra/?term=SRS2507793	iLumina PE	SAMN07632828	PRJNA395627	SRX3178295	447.3	no data
Asia_Vietnam_SRR6027823_2010	VN_21_10Pt	Asia	Vietnam		Clinical	O1		SRR6027823	2010	SRA	?	NA	https://www.ncbi.nlm.nih.gov/sra/?term=SRS2507792	iLumina PE	SAMN07632829	PRJNA395627	SRX3178294	361.4	no data
Asia_Vietnam_SRR6027824_2010	VN_25_10Pt	Asia	Vietnam		Clinical	O1		SRR6027824	2010	SRA	?	NA	https://www.ncbi.nlm.nih.gov/sra/?term=SRS2507791	iLumina PE	SAMN07632832	PRJNA395627	SRX3178293	525.8	no data
Africa_Ghana_ERR1953646_2010	14_10	Africa	Ghana		Clinical	O1		ERR1953646	2010	SRA		NA	https://www.ncbi.nlm.nih.gov/sra/?term=ERR1953646	iLumina PE	SAMEA4384758	PRJEB20540	ERX2019242	232.3	submitted by Wellcome Trust Sanger Institute (SC)
Africa_Ghana_ERR1953647_2010	16_10	Africa	Ghana		Clinical	O1		ERR1953647	2010	SRA		NA	https://www.ncbi.nlm.nih.gov/sra/?term=ERR1953647	iLumina PE	SAMEA4384469	PRJEB20540	ERX2019243	242.7	submitted by Wellcome Trust Sanger Institute (SC)
Africa_Ghana_ERR1953649_2010	17_10	Africa	Ghana		Clinical	O1		ERR1953649	2010	SRA		NA	https://www.ncbi.nlm.nih.gov/sra/?term=ERR1953649	iLumina PE	SAMEA4384470	PRJEB20540	ERX2019245	244.8	submitted by Wellcome Trust Sanger Institute (SC)
Africa_Ghana_ERR1953644_2010	18_10	Africa	Ghana		Clinical	O1		ERR1953644	2010	SRA		NA	https://www.ncbi.nlm.nih.gov/sra/?term=ERR1953644	iLumina PE	SAMEA4384664	PRJEB20540	ERX2019240	236.8	submitted by Wellcome Trust Sanger Institute (SC)
Africa_Ghana_ERR1953651_2010	20_10	Africa	Ghana		Clinical	O1		ERR1953651	2010	SRA		NA	https://www.ncbi.nlm.nih.gov/sra/?term=ERR1953651	iLumina PE	SAMEA4384471	PRJEB20540	ERX2019247	242.8	submitted by Wellcome Trust Sanger Institute (SC)
Africa_Ghana_ERR1953650_2010	25_10	Africa	Ghana		Clinical	O1		ERR1953650	2010	SRA		NA	https://www.ncbi.nlm.nih.gov/sra/?term=ERR1953650	iLumina PE	SAMEA4384806	PRJEB20540	ERX2019246	234.1	submitted by Wellcome Trust Sanger Institute (SC)
Africa_Ghana_ERR1953645_2010	32_10	Africa	Ghana		Clinical	O1		ERR1953645	2010	SRA		NA	https://www.ncbi.nlm.nih.gov/sra/?term=ERR1953645	iLumina PE	SAMEA4384468	PRJEB20540	ERX2019241	242.3	submitted by Wellcome Trust Sanger Institute (SC)
Africa_Ghana_ERR1953642_2010	33_10	Africa	Ghana		Clinical	O1		ERR1953642	2010	SRA		NA	https://www.ncbi.nlm.nih.gov/sra/?term=ERR1953642	iLumina PE	SAMEA4384860	PRJEB20540	ERX2019238	228.1	submitted by Wellcome Trust Sanger Institute (SC)
Africa_Ghana_ERR1953648_2010	38_10	Africa	Ghana		Clinical	O1		ERR1953648	2010	SRA		NA	https://www.ncbi.nlm.nih.gov/sra/?term=ERR1953648	iLumina PE	SAMEA4384665	PRJEB20540	ERX2019244	239.2	submitted by Wellcome Trust Sanger Institute (SC)
Africa_Ghana_ERR1953643_2010	50_10	Africa	Ghana		Clinical	O1		ERR1953643	2010	SRA		NA	https://www.ncbi.nlm.nih.gov/sra/?term=ERR1953643	iLumina PE	SAMEA4384467	PRJEB20540	ERX2019239	237.6	submitted by Wellcome Trust Sanger Institute (SC)
Asia_Nepal_SRR308691_2010	VC-3	Asia	Nepal		Clinical	O1	Ogawa	SRR308691	2010	SRA		NA	https://www.ncbi.nlm.nih.gov/sra/?term=SAMN00632097	iLumina PE	SAMN00632097	PRJNA274901	SRX082834	436.6	submitted by Translational Genomics Research Institute-North
Africa_Cameroon_2010EL1749_2010	2010EL_1749	Africa	Cameroon		Clinical	O1	Ogawa	NA	2010	VibrioWatch / Genbank	NA	22099115	NA	Assembly	NA	NA	NA	NA	NA
Africa_Cameroon_CMR001_2010	CMR001	Africa	Cameroon		Clinical	O1	Ogawa	NA	2010	VibrioWatch / Genbank	NA	27617169	NA	Assembly	NA	NA	NA	NA	NA
Africa_Cameroon_CMR004_2010	CMR004	Africa	Cameroon		Clinical	O1	Ogawa	NA	2010	VibrioWatch / Genbank	NA	27617169	NA	Assembly	NA	NA	NA	NA	NA
Africa_Cameroon_CMR007_2010	CMR007	Africa	Cameroon		Clinical	O1	Ogawa	NA	2010	VibrioWatch / Genbank	NA	27617169	NA	Assembly	NA	NA	NA	NA	NA
Africa_Cameroon_CMR008_2010	CMR008	Africa	Cameroon		Clinical	O1	Ogawa	NA	2010	VibrioWatch / Genbank	NA	27617169	NA	Assembly	NA	NA	NA	NA	NA
Africa_Cameroon_CMR009_2010	CMR009	Africa	Cameroon		Clinical	O1	Ogawa	NA	2010	VibrioWatch / Genbank	NA	27617169	NA	Assembly	NA	NA	NA	NA	NA
Africa_Cameroon_CMR010_2010	CMR010	Africa	Cameroon		Clinical	O1	Ogawa	NA	2010	VibrioWatch / Genbank	NA	27617169	NA	Assembly	NA	NA	NA	NA	NA
Africa_Kenya_KNE11B_2010	KNE11B	Africa	Kenya		Environmental	O1		NA	2010	VibrioWatch / Genbank	NA	24066154	NA	Assembly	NA	NA	NA	NA	NA
Africa_Kenya_KNE3C_2010	KNE3C	Africa	Kenya		Environmental	O1		NA	2010	VibrioWatch / Genbank	NA	24066154	NA	Assembly	NA	NA	NA	NA	NA
Africa_Kenya_KNE3G_2010	KNE3G	Africa	Kenya		Environmental	O1		NA	2010	VibrioWatch / Genbank	NA	24066154	NA	Assembly	NA	NA	NA	NA	NA
Africa_Kenya_KNEXXH_2009	KNEXX	Africa	Kenya		Environmental	O1		NA	2010	VibrioWatch / Genbank	NA	24066154	NA	Assembly	NA	NA	NA	NA	NA
Africa_Mozambique_1020231.9_2010	1019828.5	Africa	Mozambique		Clinical	O1		NA	2010	VibrioWatch / Genbank	NA	28622368	NA	Assembly	NA	NA	NA	NA	NA
Americas_Haiti_2010AA-142_2010	2010AA-142	Americas	Haiti		Clinical	O1	Ogawa	NA	2010	VibrioWatch / Genbank	NA	25538191	NA	Assembly	NA	NA	NA	NA	NA
Americas_Haiti_2010AA-143_2010	2010AA-143	Americas	Haiti		Clinical	O1	Ogawa	NA	2010	VibrioWatch / Genbank	NA	25538191	NA	Assembly	NA	NA	NA	NA	NA
Americas_Haiti_2010AA-144_2010	2010AA-144	Americas	Haiti		Clinical	O1	Ogawa	NA	2010	VibrioWatch / Genbank	NA	25538191	NA	Assembly	NA	NA	NA	NA	NA
Americas_Haiti_2010AA-145_2010	2010AA-145	Americas	Haiti		Clinical	O1	Ogawa	NA	2010	VibrioWatch / Genbank	NA	25538191	NA	Assembly	NA	NA	NA	NA	NA
Americas_Haiti_2010AA-146_2010	2010AA-146	Americas	Haiti		Clinical	O1	Ogawa	NA	2010	VibrioWatch / Genbank	NA	25538191	NA	Assembly	NA	NA	NA	NA	NA
Americas_Haiti_2010AA-147_2010	2010AA-147	Americas	Haiti		Clinical	O1	Ogawa	NA	2010	VibrioWatch / Genbank	NA	25538191	NA	Assembly	NA	NA	NA	NA	NA
Americas_Haiti_2010AA-148_2010	2010AA-148	Americas	Haiti		Clinical	O1	Ogawa	NA	2010	VibrioWatch / Genbank	NA	25538191	NA	Assembly	NA	NA	NA	NA	NA
Americas_Haiti_2010AA-150_2010	2010AA-150	Americas	Haiti		Clinical	O1	Ogawa	NA	2010	VibrioWatch / Genbank	NA	25538191	NA	Assembly	NA	NA	NA	NA	NA
Americas_Haiti_2010AA-151_2010	2010AA-151	Americas	Haiti		Clinical	O1	Ogawa	NA	2010	VibrioWatch / Genbank	NA	25538191	NA	Assembly	NA	NA	NA	NA	NA
Americas_Haiti_2010EL1786_2010	2010EL_1786	Americas	Haiti		Clinical	O1	Ogawa	NA	2010	VibrioWatch / Genbank	NA	21085088	NA	Assembly	NA	NA	NA	NA	NA
Americas_Haiti_2010EL1792_2010	2010EL_1792	Americas	Haiti		Clinical	O1	Ogawa	NA	2010	VibrioWatch / Genbank	NA	21085088	NA	Assembly	NA	NA	NA	NA	NA
Americas_Haiti_2010EL1798_2010	2010EL_1798	Americas	Haiti		Clinical	O1	Ogawa	NA	2010	VibrioWatch / Genbank	NA	21085088	NA	Assembly	NA	NA	NA	NA	NA
Americas_Haiti_2010EL1961_2010	2010EL_1961	Americas	Haiti		Clinical	O1	Ogawa	NA	2010	VibrioWatch / Genbank	NA	22099115	NA	Assembly	NA	NA	NA	NA	NA
Americas_Haiti_2010EL2010H_2010	2010EL_2010H	Americas	Haiti		Clinical	O1	Ogawa	NA	2010	VibrioWatch / Genbank	NA	22099115	NA	Assembly	NA	NA	NA	NA	NA
Americas_Haiti_2010EL2010N_2010	2010EL_2010N	Americas	Haiti		Clinical	O1	Ogawa	NA	2010	VibrioWatch / Genbank	NA	22099115	NA	Assembly	NA	NA	NA	NA	NA
Americas_Haiti_2011EL1089_2010	2011EL_1089	Americas	Haiti		Clinical	O1	Ogawa	NA	2010	VibrioWatch / Genbank	NA	22099115	NA	Assembly	NA	NA	NA	NA	NA
Americas_Haiti_H1_2010	H1	Americas	Haiti		Clinical	O1	Ogawa	NA	2010	VibrioWatch / Genbank	NA	21142692	NA	Assembly	NA	NA	NA	NA	NA
Americas_Haiti_H2_2010	H2	Americas	Haiti		Clinical	O1		NA	2010	VibrioWatch / Genbank	NA	22963323	NA	Assembly	NA	NA	NA	NA	NA
Americas_Haiti_H3_2010	H3	Americas	Haiti		Clinical	O1		NA	2010	VibrioWatch / Genbank	NA	22963323	NA	Assembly	NA	NA	NA	NA	NA
Americas_Haiti_HC-06A1_2010	HC-06A1	Americas	Haiti		Clinical	O1	Ogawa	NA	2010	VibrioWatch / Genbank	NA	22711841	NA	Assembly	NA	NA	NA	NA	NA
Americas_Haiti_HC-17A1_2010	HC-17A1	Americas	Haiti		Clinical	O1	Ogawa	NA	2010	VibrioWatch / Genbank	NA	22711841	NA	Assembly	NA	NA	NA	NA	NA
Americas_Haiti_HC-19A1_2010	HC-19A1	Americas	Haiti		Clinical	O1	Ogawa	NA	2010	VibrioWatch / Genbank	NA	22711841	NA	Assembly	NA	NA	NA	NA	NA
Americas_Haiti_HC-20A2_2010	HC-20A2	Americas	Haiti		Clinical	O1	Ogawa	NA	2010	VibrioWatch / Genbank	NA	22711841	NA	Assembly	NA	NA	NA	NA	NA
Americas_Haiti_HC-22A1_2010	HC-22A1	Americas	Haiti		Clinical	O1	Ogawa	NA	2010	VibrioWatch / Genbank	NA	22711841	NA	Assembly	NA	NA	NA	NA	NA
Americas_Haiti_HC-23A1_2010	HC-23A1	Americas	Haiti		Clinical	O1	Ogawa	NA	2010	VibrioWatch / Genbank	NA	22711841	NA	Assembly	NA	NA	NA	NA	NA
Americas_Haiti_HC-28A1_2010	HC-28A1	Americas	Haiti		Clinical	O1	Ogawa	NA	2010	VibrioWatch / Genbank	NA	22711841	NA	Assembly	NA	NA	NA	NA	NA
Americas_Haiti_HC-32A1_2010	HC-32A1	Americas	Haiti		Clinical	O1	Ogawa	NA	2010	VibrioWatch / Genbank	NA	22711841	NA	Assembly	NA	NA	NA	NA	NA
Americas_Haiti_HC-33A2_2010	HC-33A2	Americas	Haiti		Clinical	O1	Ogawa	NA	2010	VibrioWatch / Genbank	NA	22711841	NA	Assembly	NA	NA	NA	NA	NA
Americas_Haiti_HC-37A1_2010	HC-37A1	Americas	Haiti		Clinical	O1	Ogawa	NA	2010	VibrioWatch / Genbank	NA	22711841	NA	Assembly	NA	NA	NA	NA	NA
Americas_Haiti_HC-38A1_2010	HC-38A1	Americas	Haiti		Clinical	O1	Ogawa	NA	2010	VibrioWatch / Genbank	NA	22711841	NA	Assembly	NA	NA	NA	NA	NA
Americas_Haiti_HC-40A1_2010	HC-40A1	Americas	Haiti		Clinical	O1	Ogawa	NA	2010	VibrioWatch / Genbank	NA	22711841	NA	Assembly	NA	NA	NA	NA	NA
Americas_Haiti_HC-43A1_2010	HC-43A1	Americas	Haiti		Clinical	O1	Ogawa	NA	2010	VibrioWatch / Genbank	NA	22711841	NA	Assembly	NA	NA	NA	NA	NA
Americas_Haiti_HC-46A1_2010	HC-46A1	Americas	Haiti		Clinical	O1	Ogawa	NA	2010	VibrioWatch / Genbank	NA	22711841	NA	Assembly	NA	NA	NA	NA	NA
Americas_Haiti_HC-48A1_2010	HC-48A1	Americas	Haiti		Clinical	O1	Ogawa	NA	2010	VibrioWatch / Genbank	NA	22711841	NA	Assembly	NA	NA	NA	NA	NA
Americas_Haiti_HC-48B2_2010	HC-48B2	Americas	Haiti		Clinical	O1	Ogawa	NA	2010	VibrioWatch / Genbank	NA	22711841	NA	Assembly	NA	NA	NA	NA	NA
Americas_Haiti_HC-49A2_2010	HC-49A2	Americas	Haiti		Clinical	O1	Ogawa	NA	2010	VibrioWatch / Genbank	NA	22711841	NA	Assembly	NA	NA	NA	NA	NA
Americas_Haiti_HC-50A2_2010	HC-50A2	Americas	Haiti		Clinical	O1	Ogawa	NA	2010	VibrioWatch / Genbank	NA	22711841	NA	Assembly	NA	NA	NA	NA	NA
Americas_Haiti_HC-57A2_2010	HC-57A2	Americas	Haiti		Clinical	O1	Ogawa	NA	2010	VibrioWatch / Genbank	NA	22711841	NA	Assembly	NA	NA	NA	NA	NA
Americas_Haiti_HC-61A1_2010	HC-61A1	Americas	Haiti		Clinical	O1	Ogawa	NA	2010	VibrioWatch / Genbank	NA	22711841	NA	Assembly	NA	NA	NA	NA	NA
Americas_Haiti_HC-62A1_2010	HC-62A1	Americas	Haiti		Clinical	O1	Ogawa	NA	2010	VibrioWatch / Genbank	NA	22711841	NA	Assembly	NA	NA	NA	NA	NA
Americas_Haiti_HC-64A1_2010	HC-64A1	Americas	Haiti		Clinical	O1	Ogawa	NA	2010	VibrioWatch / Genbank	NA	22711841	NA	Assembly	NA	NA	NA	NA	NA
Americas_Haiti_HC-65A1_2010	HC-65A1	Americas	Haiti		Clinical	O1	Ogawa	NA	2010	VibrioWatch / Genbank	NA	22711841	NA	Assembly	NA	NA	NA	NA	NA
Americas_Haiti_HC-67A1_2010	HC-67A1	Americas	Haiti		Clinical	O1	Ogawa	NA	2010	VibrioWatch / Genbank	NA	22711841	NA	Assembly	NA	NA	NA	NA	NA
Americas_Haiti_HC-68A1_2010	HC-68A1	Americas	Haiti		Clinical	O1	Ogawa	NA	2010	VibrioWatch / Genbank	NA	22711841	NA	Assembly	NA	NA	NA	NA	NA
Americas_Haiti_HC-70A1_2010	HC-70A1	Americas	Haiti		Clinical	O1	Ogawa	NA	2010	VibrioWatch / Genbank	NA	22711841	NA	Assembly	NA	NA	NA	NA	NA
Americas_Haiti_HC-71A1_2010	HC-71A1	Americas	Haiti		Clinical	O1	Ogawa	NA	2010	VibrioWatch / Genbank	NA	22711841	NA	Assembly	NA	NA	NA	NA	NA
Americas_Haiti_HC-72A2_2010	HC-72A2	Americas	Haiti		Clinical	O1	Ogawa	NA	2010	VibrioWatch / Genbank	NA	22711841	NA	Assembly	NA	NA	NA	NA	NA
Americas_Haiti_HC-7A1_2010	HC-7A1	Americas	Haiti		Clinical	O1	Ogawa	NA	2010	VibrioWatch / Genbank	NA	22711841	NA	Assembly	NA	NA	NA	NA	NA
Americas_Haiti_HC-80A1_2010	HC-80A1	Americas	Haiti		Clinical	O1	Ogawa	NA	2010	VibrioWatch / Genbank	NA	22711841	NA	Assembly	NA	NA	NA	NA	NA
Americas_Haiti_HC-81A1_2010	HC-81A1	Americas	Haiti		Clinical	O1	Ogawa	NA	2010	VibrioWatch / Genbank	NA	22711841	NA	Assembly	NA	NA	NA	NA	NA
Americas_Haiti_HCUF01_2010	HCUF01	Americas	Haiti		Clinical	O1	Ogawa	NA	2010	VibrioWatch / Genbank	NA	22711841	NA	Assembly	NA	NA	NA	NA	NA
Americas_Haiti_HFU-02_2010	HFU-02	Americas	Haiti		Clinical	O1	Ogawa	NA	2010	VibrioWatch / Genbank	NA	22711841	NA	Assembly	NA	NA	NA	NA	NA
Asia_Bangladesh_BGD110_2010	BGD110	Asia	Bangladesh		Clinical	O1		NA	2010	VibrioWatch / Genbank	NA	33172996	NA	Assembly	NA	NA	NA	NA	NA
Asia_Bangladesh_BGD111_2010	BGD111	Asia	Bangladesh		Clinical	O1		NA	2010	VibrioWatch / Genbank	NA	33172996	NA	Assembly	NA	NA	NA	NA	NA
Asia_Bangladesh_BGD113_2010	BGD113	Asia	Bangladesh		Clinical	O1		NA	2010	VibrioWatch / Genbank	NA	33172996	NA	Assembly	NA	NA	NA	NA	NA
Asia_Bangladesh_EC0009_2010	EC0009	Asia	Bangladesh		Environmental	O1	Ogawa	NA	2010	VibrioWatch / Genbank	NA	25370488	NA	Assembly	NA	NA	NA	NA	NA
Asia_Bangladesh_EC0012_2010	EC0012	Asia	Bangladesh		Environmental	O1	Ogawa	NA	2010	VibrioWatch / Genbank	NA	25370488	NA	Assembly	NA	NA	NA	NA	NA
Asia_Bangladesh_EC0027_2010	EC0027	Asia	Bangladesh		Environmental	O1	Ogawa	NA	2010	VibrioWatch / Genbank	NA	25370488	NA	Assembly	NA	NA	NA	NA	NA
Asia_Bangladesh_EDC020_2010	EDC020	Asia	Bangladesh		Environmental	O1	Ogawa	NA	2010	VibrioWatch / Genbank	NA	25370488	NA	Assembly	NA	NA	NA	NA	NA
Asia_Bangladesh_EDC022_2010	EDC022	Asia	Bangladesh		Environmental	O1	Ogawa	NA	2010	VibrioWatch / Genbank	NA	25370488	NA	Assembly	NA	NA	NA	NA	NA
Asia_Bangladesh_EM1536_2010	EM1536	Asia	Bangladesh		Environmental	O1	Ogawa	NA	2010	VibrioWatch / Genbank	NA	25370488	NA	Assembly	NA	NA	NA	NA	NA
Asia_Bangladesh_EM1546_2010	EM1546	Asia	Bangladesh		Environmental	O1	Ogawa	NA	2010	VibrioWatch / Genbank	NA	25370488	NA	Assembly	NA	NA	NA	NA	NA
Asia_Bangladesh_NHCC004A_2010	NHCC004A	Asia	Bangladesh		Clinical	O1	Ogawa	NA	2010	VibrioWatch / Genbank	NA	25370488	NA	Assembly	NA	NA	NA	NA	NA
Asia_Bangladesh_NHCC006C_2010	NHCC006C	Asia	Bangladesh		Clinical	O1	Ogawa	NA	2010	VibrioWatch / Genbank	NA	25370488	NA	Assembly	NA	NA	NA	NA	NA
Asia_Bangladesh_NHCC010F_2010	NHCC010F	Asia	Bangladesh		Clinical	O1	Ogawa	NA	2010	VibrioWatch / Genbank	NA	25370488	NA	Assembly	NA	NA	NA	NA	NA
Asia_Bangladesh_PCS-0023_2010	PCS-0023	Asia	Bangladesh		Clinical	O1		NA	2010	VibrioWatch / Genbank	NA	33172996	NA	Assembly	NA	NA	NA	NA	NA
Asia_Bangladesh_PCS-0030_2010	PCS-0030	Asia	Bangladesh		Clinical	O1		NA	2010	VibrioWatch / Genbank	NA	33172996	NA	Assembly	NA	NA	NA	NA	NA
Asia_Bangladesh_PCS022_2010	PCS022	Asia	Bangladesh		Clinical	O1	Ogawa	NA	2010	VibrioWatch / Genbank	NA	25370488	NA	Assembly	NA	NA	NA	NA	NA
Asia_Bangladesh_PCS023_2010	PCS023	Asia	Bangladesh		Clinical	O1	Ogawa	NA	2010	VibrioWatch / Genbank	NA	25370488	NA	Assembly	NA	NA	NA	NA	NA
Asia_China_JS4_2010	JS4	Asia	China		Clinical	O1		NA	2010	VibrioWatch / Genbank	NA	26930352	NA	Assembly	NA	NA	NA	NA	NA
Asia_India_THSTI20370_2010	THSTI_20370	Asia	India		Clinical	O1	Ogawa	NA	2010	VibrioWatch / Genbank	NA	30602788	NA	Assembly	NA	NA	NA	NA	NA
Asia_India_THSTI23485_2010	THSTI_23485	Asia	India		Clinical	O1	Ogawa	NA	2010	VibrioWatch / Genbank	NA	30602788	NA	Assembly	NA	NA	NA	NA	NA
Asia_India_THSTI23835_2010	THSTI_23835	Asia	India		Clinical	O1	Ogawa	NA	2010	VibrioWatch / Genbank	NA	30602788	NA	Assembly	NA	NA	NA	NA	NA
Africa_Kenya_VE1_2010	VE1	Africa	Kenya		Environmental	O1		NA	2010	VibrioWatch / Genbank	NA	24066154	NA	Assembly	NA	NA	NA	NA	NA
Africa_Kenya_VE2_2010	VE2	Africa	Kenya		Environmental	O1		NA	2010	VibrioWatch / Genbank	NA	24066154	NA	Assembly	NA	NA	NA	NA	NA
Asia_Nepal_VC-1_2010	VC-1	Asia	Nepal		Clinical	O1	Ogawa	NA	2010	VibrioWatch / Genbank	NA	21862630	NA	Assembly	NA	NA	NA	NA	NA
Asia_Nepal_VC-10_2010	VC-10	Asia	Nepal		Clinical	O1	Ogawa	NA	2010	VibrioWatch / Genbank	NA	21862630	NA	Assembly	NA	NA	NA	NA	NA
Asia_Nepal_VC-11_2010	VC-11	Asia	Nepal		Clinical	O1	Ogawa	NA	2010	VibrioWatch / Genbank	NA	21862630	NA	Assembly	NA	NA	NA	NA	NA
Asia_Nepal_VC-12_2010	VC-12	Asia	Nepal		Clinical	O1	Ogawa	NA	2010	VibrioWatch / Genbank	NA	21862630	NA	Assembly	NA	NA	NA	NA	NA
Asia_Nepal_VC-13_2010	VC-13	Asia	Nepal		Clinical	O1	Ogawa	NA	2010	VibrioWatch / Genbank	NA	21862630	NA	Assembly	NA	NA	NA	NA	NA
Asia_Nepal_VC-14_2010	VC-14	Asia	Nepal		Clinical	O1	Ogawa	NA	2010	VibrioWatch / Genbank	NA	21862630	NA	Assembly	NA	NA	NA	NA	NA
Asia_Nepal_VC-15_2010	VC-15	Asia	Nepal		Clinical	O1	Ogawa	NA	2010	VibrioWatch / Genbank	NA	21862630	NA	Assembly	NA	NA	NA	NA	NA
Asia_Nepal_VC-16_2010	VC-16	Asia	Nepal		Clinical	O1	Ogawa	NA	2010	VibrioWatch / Genbank	NA	21862630	NA	Assembly	NA	NA	NA	NA	NA
Asia_Nepal_VC-17_2010	VC-17	Asia	Nepal		Clinical	O1	Ogawa	NA	2010	VibrioWatch / Genbank	NA	21862630	NA	Assembly	NA	NA	NA	NA	NA
Asia_Nepal_VC-18_2010	VC-18	Asia	Nepal		Clinical	O1	Ogawa	NA	2010	VibrioWatch / Genbank	NA	21862630	NA	Assembly	NA	NA	NA	NA	NA
Asia_Nepal_VC-19_2010	VC-19	Asia	Nepal		Clinical	O1	Ogawa	NA	2010	VibrioWatch / Genbank	NA	21862630	NA	Assembly	NA	NA	NA	NA	NA
Asia_Nepal_VC-2_2010	VC-2	Asia	Nepal		Clinical	O1	Ogawa	NA	2010	VibrioWatch / Genbank	NA	21862630	NA	Assembly	NA	NA	NA	NA	NA
Asia_Nepal_VC-20_2010	VC-20	Asia	Nepal		Clinical	O1	Ogawa	NA	2010	VibrioWatch / Genbank	NA	21862630	NA	Assembly	NA	NA	NA	NA	NA
Asia_Nepal_VC-21_2010	VC-21	Asia	Nepal		Clinical	O1	Ogawa	NA	2010	VibrioWatch / Genbank	NA	21862630	NA	Assembly	NA	NA	NA	NA	NA
Asia_Nepal_VC-22_2010	VC-22	Asia	Nepal		Clinical	O1	Ogawa	NA	2010	VibrioWatch / Genbank	NA	21862630	NA	Assembly	NA	NA	NA	NA	NA
Asia_Nepal_VC-25_2010	VC-25	Asia	Nepal		Clinical	O1	Ogawa	NA	2010	VibrioWatch / Genbank	NA	21862630	NA	Assembly	NA	NA	NA	NA	NA
Asia_Nepal_VC-26_2010	VC-26	Asia	Nepal		Clinical	O1	Ogawa	NA	2010	VibrioWatch / Genbank	NA	21862630	NA	Assembly	NA	NA	NA	NA	NA
Asia_Nepal_VC-4_2010	VC-4	Asia	Nepal		Clinical	O1	Ogawa	NA	2010	VibrioWatch / Genbank	NA	21862630	NA	Assembly	NA	NA	NA	NA	NA
Asia_Nepal_VC-5_2010	VC-5	Asia	Nepal		Clinical	O1	Ogawa	NA	2010	VibrioWatch / Genbank	NA	21862630	NA	Assembly	NA	NA	NA	NA	NA
Asia_Nepal_VC-6_2010	VC-6	Asia	Nepal		Clinical	O1	Ogawa	NA	2010	VibrioWatch / Genbank	NA	21862630	NA	Assembly	NA	NA	NA	NA	NA
Asia_Nepal_VC-7_2010	VC-7	Asia	Nepal		Clinical	O1	Ogawa	NA	2010	VibrioWatch / Genbank	NA	21862630	NA	Assembly	NA	NA	NA	NA	NA
Asia_Nepal_VC-8_2010	VC-8	Asia	Nepal		Clinical	O1	Ogawa	NA	2010	VibrioWatch / Genbank	NA	21862630	NA	Assembly	NA	NA	NA	NA	NA
Asia_Nepal_VC-9_2010	VC-9	Asia	Nepal		Clinical	O1	Ogawa	NA	2010	VibrioWatch / Genbank	NA	21862630	NA	Assembly	NA	NA	NA	NA	NA
Asia_Pakistan_2010V-1014_2010	2010V-1014	Asia	Pakistan		Clinical	O1	Ogawa	NA	2010	VibrioWatch / Genbank	NA	22099115	NA	Assembly	NA	NA	NA	NA	NA
Asia_Pakistan_F12D1_2010	F12D1	Asia	Pakistan		Clinical	O1		NA	2010	VibrioWatch / Genbank	NA	24378019	NA	Assembly	NA	NA	NA	NA	NA
Asia_Pakistan_F15KTH7_2010	F15KTH7	Asia	Pakistan		Clinical	O1		NA	2010	VibrioWatch / Genbank	NA	24378019	NA	Assembly	NA	NA	NA	NA	NA
Asia_Pakistan_F16KTH6_2010	F16KTH6	Asia	Pakistan		Clinical	O1		NA	2010	VibrioWatch / Genbank	NA	24378019	NA	Assembly	NA	NA	NA	NA	NA
Asia_Pakistan_F17KTH4_2010	F17KTH4	Asia	Pakistan		Clinical	O1		NA	2010	VibrioWatch / Genbank	NA	24378019	NA	Assembly	NA	NA	NA	NA	NA
Asia_Pakistan_F18KTH3_2010	F18KTH3	Asia	Pakistan		Clinical	O1		NA	2010	VibrioWatch / Genbank	NA	24378019	NA	Assembly	NA	NA	NA	NA	NA
Asia_Pakistan_F19KTH2_2010	F19KTH2	Asia	Pakistan		Clinical	O1		NA	2010	VibrioWatch / Genbank	NA	24378019	NA	Assembly	NA	NA	NA	NA	NA
Asia_Pakistan_F1DN4_2010	F1DN4	Asia	Pakistan		Clinical	O1		NA	2010	VibrioWatch / Genbank	NA	24378019	NA	Assembly	NA	NA	NA	NA	NA
Asia_Pakistan_F2D59_2010	F2D59	Asia	Pakistan		Clinical	O1		NA	2010	VibrioWatch / Genbank	NA	24378019	NA	Assembly	NA	NA	NA	NA	NA
Asia_Pakistan_F4D48_2010	F4D48	Asia	Pakistan		Clinical	O1		NA	2010	VibrioWatch / Genbank	NA	24378019	NA	Assembly	NA	NA	NA	NA	NA
Asia_Pakistan_F5D38_2010	F5D38	Asia	Pakistan		Clinical	O1		NA	2010	VibrioWatch / Genbank	NA	24378019	NA	Assembly	NA	NA	NA	NA	NA
Asia_Pakistan_F7D30_2010	F7D30	Asia	Pakistan		Clinical	O1		NA	2010	VibrioWatch / Genbank	NA	24378019	NA	Assembly	NA	NA	NA	NA	NA
Asia_Pakistan_S12P76_2010	S12P76	Asia	Pakistan		Clinical	O1		NA	2010	VibrioWatch / Genbank	NA	24378019	NA	Assembly	NA	NA	NA	NA	NA
Asia_Pakistan_S13P83_2010	S13P83	Asia	Pakistan		Clinical	O1		NA	2010	VibrioWatch / Genbank	NA	24378019	NA	Assembly	NA	NA	NA	NA	NA
Asia_Pakistan_S14P9_2010	S14P9	Asia	Pakistan		Clinical	O1		NA	2010	VibrioWatch / Genbank	NA	24378019	NA	Assembly	NA	NA	NA	NA	NA
Asia_Pakistan_S16HH1_2010	S16HH1	Asia	Pakistan		Clinical	O1		NA	2010	VibrioWatch / Genbank	NA	24378019	NA	Assembly	NA	NA	NA	NA	NA
Asia_Pakistan_S17HH3_2010	S17HH3	Asia	Pakistan		Clinical	O1		NA	2010	VibrioWatch / Genbank	NA	24378019	NA	Assembly	NA	NA	NA	NA	NA
Asia_Pakistan_S18HH4_2010	S18HH4	Asia	Pakistan		Clinical	O1		NA	2010	VibrioWatch / Genbank	NA	24378019	NA	Assembly	NA	NA	NA	NA	NA
Asia_Pakistan_S1KCH15_2010	S1KCH15	Asia	Pakistan		Clinical	O1		NA	2010	VibrioWatch / Genbank	NA	24378019	NA	Assembly	NA	NA	NA	NA	NA
Asia_Pakistan_S20HH14_2010	S20HH14	Asia	Pakistan		Clinical	O1		NA	2010	VibrioWatch / Genbank	NA	24378019	NA	Assembly	NA	NA	NA	NA	NA
Asia_Pakistan_S21HH15_2010	S21HH15	Asia	Pakistan		Clinical	O1		NA	2010	VibrioWatch / Genbank	NA	24378019	NA	Assembly	NA	NA	NA	NA	NA
Asia_Pakistan_S22HH17_2010	S22HH17	Asia	Pakistan		Clinical	O1		NA	2010	VibrioWatch / Genbank	NA	24378019	NA	Assembly	NA	NA	NA	NA	NA
Asia_Pakistan_S23HH18_2010	S23HH18	Asia	Pakistan		Clinical	O1		NA	2010	VibrioWatch / Genbank	NA	24378019	NA	Assembly	NA	NA	NA	NA	NA
Asia_Pakistan_S24RG6_2010	S24RG6	Asia	Pakistan		Clinical	O1		NA	2010	VibrioWatch / Genbank	NA	24378019	NA	Assembly	NA	NA	NA	NA	NA
Asia_Pakistan_S25R22_2010	S25R22	Asia	Pakistan		Clinical	O1		NA	2010	VibrioWatch / Genbank	NA	24378019	NA	Assembly	NA	NA	NA	NA	NA
Asia_Pakistan_S26R24_2010	S26R24	Asia	Pakistan		Clinical	O1		NA	2010	VibrioWatch / Genbank	NA	24378019	NA	Assembly	NA	NA	NA	NA	NA
Asia_Pakistan_S27RG11_2010	S27RG11	Asia	Pakistan		Clinical	O1		NA	2010	VibrioWatch / Genbank	NA	24378019	NA	Assembly	NA	NA	NA	NA	NA
Asia_Pakistan_S2KCH17_2010	S2KCH17	Asia	Pakistan		Clinical	O1		NA	2010	VibrioWatch / Genbank	NA	24378019	NA	Assembly	NA	NA	NA	NA	NA
Asia_Pakistan_S4KCH16_2010	S4KCH16	Asia	Pakistan		Clinical	O1		NA	2010	VibrioWatch / Genbank	NA	24378019	NA	Assembly	NA	NA	NA	NA	NA
Asia_Pakistan_S5KCH10_2010	S5KCH10	Asia	Pakistan		Clinical	O1		NA	2010	VibrioWatch / Genbank	NA	24378019	NA	Assembly	NA	NA	NA	NA	NA
Asia_Pakistan_S6KCH7_2010	S6KCH7	Asia	Pakistan		Clinical	O1		NA	2010	VibrioWatch / Genbank	NA	24378019	NA	Assembly	NA	NA	NA	NA	NA
Asia_Pakistan_S7KCH20_2010	S7KCH20	Asia	Pakistan		Clinical	O1		NA	2010	VibrioWatch / Genbank	NA	24378019	NA	Assembly	NA	NA	NA	NA	NA
Asia_Pakistan_S8KCH18_2010	S8KCH18	Asia	Pakistan		Clinical	O1		NA	2010	VibrioWatch / Genbank	NA	24378019	NA	Assembly	NA	NA	NA	NA	NA
Asia_Pakistan_S9KCH9_2010	S9KCH9	Asia	Pakistan		Clinical	O1		NA	2010	VibrioWatch / Genbank	NA	24378019	NA	Assembly	NA	NA	NA	NA	NA
Asia_Thailand_4053022989_2010	4053022989	Asia	Thailand		Clinical	O1	Ogawa	NA	2010	VibrioWatch / Genbank	NA	28103259	NA	Assembly	NA	NA	NA	NA	NA
Asia_Thailand_4053023724_2010	4053023724	Asia	Thailand		Clinical	O1	Inaba	NA	2010	VibrioWatch / Genbank	NA	28103259	NA	Assembly	NA	NA	NA	NA	NA
Asia_Thailand_4053024303_2010	4053024303	Asia	Thailand		Clinical	O1	Inaba	NA	2010	VibrioWatch / Genbank	NA	28103259	NA	Assembly	NA	NA	NA	NA	NA
Asia_Thailand_P1_2010	P1	Asia	Thailand		Clinical	O1		NA	2010	VibrioWatch / Genbank	NA	28103259	NA	Assembly	NA	NA	NA	NA	NA
Asia_Thailand_P17_2010	P17	Asia	Thailand		Clinical	O1	Ogawa	NA	2010	VibrioWatch / Genbank	NA	28103259	NA	Assembly	NA	NA	NA	NA	NA
Asia_Thailand_P25_2010	P25	Asia	Thailand		Clinical	O1		NA	2010	VibrioWatch / Genbank	NA	28103259	NA	Assembly	NA	NA	NA	NA	NA
Asia_Thailand_P30_2010	P30	Asia	Thailand		Clinical	O1	Inaba	NA	2010	VibrioWatch / Genbank	NA	28103259	NA	Assembly	NA	NA	NA	NA	NA
Asia_Thailand_P33_2010	P33	Asia	Thailand		Clinical	O1	Ogawa	NA	2010	VibrioWatch / Genbank	NA	28103259	NA	Assembly	NA	NA	NA	NA	NA
Asia_Thailand_P34_2010	P34	Asia	Thailand		Clinical	O1	Inaba	NA	2010	VibrioWatch / Genbank	NA	28103259	NA	Assembly	NA	NA	NA	NA	NA
Asia_Thailand_P36_2010	P36	Asia	Thailand		Clinical	O1	Ogawa	NA	2010	VibrioWatch / Genbank	NA	28103259	NA	Assembly	NA	NA	NA	NA	NA
Asia_Thailand_P37_2010	P37	Asia	Thailand		Clinical	O1	Inaba	NA	2010	VibrioWatch / Genbank	NA	28103259	NA	Assembly	NA	NA	NA	NA	NA
Asia_Thailand_P38_2010	P38	Asia	Thailand		Clinical	O1	Inaba	NA	2010	VibrioWatch / Genbank	NA	28103259	NA	Assembly	NA	NA	NA	NA	NA
Asia_Thailand_P39_2010	P39	Asia	Thailand		Clinical	O1	Inaba	NA	2010	VibrioWatch / Genbank	NA	28103259	NA	Assembly	NA	NA	NA	NA	NA
Asia_Thailand_P42_2010	P42	Asia	Thailand		Clinical	O1	Inaba	NA	2010	VibrioWatch / Genbank	NA	28103259	NA	Assembly	NA	NA	NA	NA	NA
Asia_Thailand_P43_2010	P43	Asia	Thailand		Clinical	O1	Inaba	NA	2010	VibrioWatch / Genbank	NA	28103259	NA	Assembly	NA	NA	NA	NA	NA
Asia_Thailand_P47_2010	P47	Asia	Thailand		Clinical	O1	Ogawa	NA	2010	VibrioWatch / Genbank	NA	28103259	NA	Assembly	NA	NA	NA	NA	NA
Asia_Thailand_P48_2010	P48	Asia	Thailand		Clinical	O1	Ogawa	NA	2010	VibrioWatch / Genbank	NA	28103259	NA	Assembly	NA	NA	NA	NA	NA
Asia_Thailand_P8_2010	P8	Asia	Thailand		Clinical	O1	Ogawa	NA	2010	VibrioWatch / Genbank	NA	28103259	NA	Assembly	NA	NA	NA	NA	NA
Asia_Thailand_TSY216_2010	TSY216	Asia	Thailand		Clinical	O1		NA	2010	VibrioWatch / Genbank	NA	26079534	NA	Assembly	NA	NA	NA	NA	NA
Europe_Russia_L3226_2010	L3226	Europe	Russia		Clinical	O1		NA	2010	VibrioWatch / Genbank	NA	24874670	NA	Assembly	NA	NA	NA	NA	NA
Africa_Cameroon_ERR1366100_2011	004_18A	Africa	Cameroon		Clinical	O1		ERR1366100	2011	SRA	collected by Marie-Christine Fonkoua	NA	https://www.ncbi.nlm.nih.gov/sra/?term=ERR1366100	iLumina PE	SAMEA3934802	PRJEB13614	ERX1437370	216.3	submitted by Centre for Genomic Epidemiology
Africa_Cameroon_ERR1366101_2011	011_17A	Africa	Cameroon		Clinical	O1		ERR1366101	2011	SRA	collected by Marie-Christine Fonkoua	NA	https://www.ncbi.nlm.nih.gov/sra/?term=ERR1366101	iLumina PE	SAMEA3934803	PRJEB13614	ERX1437371	303.5	submitted by Centre for Genomic Epidemiology
Africa_Cameroon_ERR1366102_2011	021_5A	Africa	Cameroon		Clinical	O1		ERR1366102	2011	SRA	collected by Marie-Christine Fonkoua	NA	https://www.ncbi.nlm.nih.gov/sra/?term=ERR1366102	iLumina PE	SAMEA3934804	PRJEB13614	ERX1437372	329.8	submitted by Centre for Genomic Epidemiology
Africa_Cameroon_ERR1366103_2011	041_A	Africa	Cameroon		Clinical	O1		ERR1366103	2011	SRA	collected by Marie-Christine Fonkoua	NA	https://www.ncbi.nlm.nih.gov/sra/?term=ERR1366103	iLumina PE	SAMEA3934805	PRJEB13614	ERX1437373	319.6	submitted by Centre for Genomic Epidemiology
Africa_Cameroon_ERR1366104_2011	063_9A	Africa	Cameroon		Clinical	O1		ERR1366104	2011	SRA	collected by Marie-Christine Fonkoua	NA	https://www.ncbi.nlm.nih.gov/sra/?term=ERR1366104	iLumina PE	SAMEA3934806	PRJEB13614	ERX1437374	242.1	submitted by Centre for Genomic Epidemiology
Africa_Cameroon_ERR1366105_2011	066_13A	Africa	Cameroon		Clinical	O1		ERR1366105	2011	SRA	collected by Marie-Christine Fonkoua	NA	https://www.ncbi.nlm.nih.gov/sra/?term=ERR1366105	iLumina PE	SAMEA3934807	PRJEB13614	ERX1437375	284.4	submitted by Centre for Genomic Epidemiology
Africa_Cameroon_ERR1366106_2011	068_9A	Africa	Cameroon		Clinical	O1		ERR1366106	2011	SRA	collected by Marie-Christine Fonkoua	NA	https://www.ncbi.nlm.nih.gov/sra/?term=ERR1366106	iLumina PE	SAMEA3934808	PRJEB13614	ERX1437376	188	submitted by Centre for Genomic Epidemiology
Africa_Cameroon_ERR1366107_2011	089_10A	Africa	Cameroon		Clinical	O1		ERR1366107	2011	SRA	collected by Marie-Christine Fonkoua	NA	https://www.ncbi.nlm.nih.gov/sra/?term=ERR1366107	iLumina PE	SAMEA3934809	PRJEB13614	ERX1437377	252.9	submitted by Centre for Genomic Epidemiology
Africa_Cameroon_ERR1366108_2011	094_13A	Africa	Cameroon		Clinical	O1		ERR1366108	2011	SRA	collected by Marie-Christine Fonkoua	NA	https://www.ncbi.nlm.nih.gov/sra/?term=ERR1366108	iLumina PE	SAMEA3934810	PRJEB13614	ERX1437378	298.5	submitted by Centre for Genomic Epidemiology
Africa_Cameroon_ERR1366109_2011	139_7A	Africa	Cameroon		Clinical	O1		ERR1366109	2011	SRA	collected by Marie-Christine Fonkoua	NA	https://www.ncbi.nlm.nih.gov/sra/?term=ERR1366109	iLumina PE	SAMEA3934811	PRJEB13614	ERX1437379	288.9	submitted by Centre for Genomic Epidemiology
Africa_Cameroon_ERR1366110_2011	150_7A	Africa	Cameroon		Clinical	O1		ERR1366110	2011	SRA	collected by Marie-Christine Fonkoua	NA	https://www.ncbi.nlm.nih.gov/sra/?term=ERR1366110	iLumina PE	SAMEA3934812	PRJEB13614	ERX1437380	266.6	submitted by Centre for Genomic Epidemiology
Africa_Cameroon_ERR1366111_2011	151_4A	Africa	Cameroon		Clinical	O1		ERR1366111	2011	SRA	collected by Marie-Christine Fonkoua	NA	https://www.ncbi.nlm.nih.gov/sra/?term=ERR1366111	iLumina PE	SAMEA3934813	PRJEB13614	ERX1437381	337	submitted by Centre for Genomic Epidemiology
Africa_Cameroon_ERR1366112_2011	196_6A	Africa	Cameroon		Clinical	O1		ERR1366112	2011	SRA	collected by Marie-Christine Fonkoua	NA	https://www.ncbi.nlm.nih.gov/sra/?term=ERR1366112	iLumina PE	SAMEA3934814	PRJEB13614	ERX1437382	249.2	submitted by Centre for Genomic Epidemiology
Africa_Cameroon_ERR1366113_2011	238_5A	Africa	Cameroon		Clinical	O1		ERR1366113	2011	SRA	collected by Marie-Christine Fonkoua	NA	https://www.ncbi.nlm.nih.gov/sra/?term=ERR1366113	iLumina PE	SAMEA3934815	PRJEB13614	ERX1437383	317.7	submitted by Centre for Genomic Epidemiology
Africa_Cameroon_ERR1878596_2011	CNRVC110113	Africa	Cameroon		Clinical	O1		ERR1878596	2011	SRA	Weill et al. Science 2017	NA	https://www.ncbi.nlm.nih.gov/sra/?term=ERR1878596	iLumina PE	SAMEA103900848	PRJEB19893	ERX1939121	225.5	submitted by Institut Pasteur
Africa_Cameroon_ERR1878597_2011	CNRVC110120	Africa	Cameroon		Clinical	O1		ERR1878597	2011	SRA	Weill et al. Science 2017	NA	https://www.ncbi.nlm.nih.gov/sra/?term=ERR1878597	iLumina PE	SAMEA103900849	PRJEB19893	ERX1939122	251.7	submitted by Institut Pasteur
Africa_CentralAfricanRepublic_ERR1878602_2011	CNRVC110266	Africa	Central_African_Republic		Clinical	O1		ERR1878602	2011	SRA	Weill et al. Science 2017	NA	https://www.ncbi.nlm.nih.gov/sra/?term=ERR1878602	iLumina PE	SAMEA103900854	PRJEB19893	ERX1939127	201.4	submitted by Institut Pasteur
Africa_CentralAfricanRepublic_ERR1878603_2011	CNRVC110272	Africa	Central_African_Republic		Clinical	O1		ERR1878603	2011	SRA	Weill et al. Science 2017	NA	https://www.ncbi.nlm.nih.gov/sra/?term=ERR1878603	iLumina PE	SAMEA103900855	PRJEB19893	ERX1939128	239.4	submitted by Institut Pasteur
Africa_Chad_ERR1878599_2011	CNRVC010221	Africa	Chad		Clinical	O1		ERR1878599	2011	SRA	Weill et al. Science 2017	NA	https://www.ncbi.nlm.nih.gov/sra/?term=ERR1878599	iLumina PE	SAMEA103900051	PRJEB19893	ERX1939124	238.3	submitted by Institut Pasteur
Africa_Chad_ERR1878600_2011	CNRVC110241	Africa	Chad		Clinical	O1		ERR1878600	2011	SRA	Weill et al. Science 2017	NA	https://www.ncbi.nlm.nih.gov/sra/?term=ERR1878600	iLumina PE	SAMEA103900852	PRJEB19893	ERX1939125	574.1	submitted by Institut Pasteur
Africa_DemocraticRepublicoftheCongo_ERR572772_2011	352STDY5784789-sc-1904980	Africa	Democratic_Republic_of_the_Congo		Clinical	O1		ERR572772	2011	SRA	Weill et al. Science 2017	NA	https://www.ncbi.nlm.nih.gov/sra/?term=ERR572772	iLumina PE	SAMEA2445205	PRJEB2215	ERX531542	153	The Wellcome Trust Sanger Institute (SC)
Africa_DemocraticRepublicoftheCongo_ERR572781_2011	352STDY5784799-sc-1904990	Africa	Democratic_Republic_of_the_Congo		Clinical	O1		ERR572781	2011	SRA	Weill et al. Science 2017	NA	https://www.ncbi.nlm.nih.gov/sra/?term=ERR572781	iLumina PE	SAMEA2445215	PRJEB2215	ERX531551	163.4	The Wellcome Trust Sanger Institute (SC)
Africa_DemocraticRepublicoftheCongo_ERR572821_2011	352STDY5784840-sc-1905031	Africa	Democratic_Republic_of_the_Congo		Clinical	O1		ERR572821	2011	SRA	Weill et al. Science 2017	NA	https://www.ncbi.nlm.nih.gov/sra/?term=ERR572821	iLumina PE	SAMEA2445256	PRJEB2215	ERX531591	155.2	The Wellcome Trust Sanger Institute (SC)
Africa_Ghana_ERR1024518_2011	712_11-sc-2281979	Africa	Ghana		Clinical	O1		ERR1024518	2011	SRA	Weill et al. Science 2017	NA	https://www.ncbi.nlm.nih.gov/sra/?term=ERR1024518	iLumina PE	SAMEA3356127	PRJEB9140	ERX1103390	114.9	submitted by The Wellcome Trust Sanger Institute (SC)
Africa_Ghana_ERR9795982_2011	Iso02501	Africa	Ghana		Clinical	O1		ERR9795982	2011	SRA	Fuesslin et al.
Africa_Ghana_ERR9808329_2011	Iso02502	Africa	Ghana		Clinical	O1		ERR9808329	2011	SRA	Fuesslin et al.
Africa_Ghana_ERR9808330_2011	Iso02503	Africa	Ghana		Clinical	O1		ERR9808330	2011	SRA	Fuesslin et al.
Africa_Ghana_ERR9808331_2011	Iso02504	Africa	Ghana		Clinical	O1		ERR9808331	2011	SRA	Fuesslin et al.
Africa_Ghana_ERR9808332_2011	Iso02506	Africa	Ghana		Clinical	O1		ERR9808332	2011	SRA	Fuesslin et al.
Africa_Ghana_ERR9808333_2011	Iso02507	Africa	Ghana		Clinical	O1		ERR9808333	2011	SRA	Fuesslin et al.
Africa_Ghana_ERR9808334_2011	Iso02508	Africa	Ghana		Clinical	O1		ERR9808334	2011	SRA	Fuesslin et al.
Africa_Ghana_ERR9808335_2011	Iso02509	Africa	Ghana		Clinical	O1		ERR9808335	2011	SRA	Fuesslin et al.
Africa_Ghana_ERR9808336_2011	Iso02510	Africa	Ghana		Clinical	O1		ERR9808336	2011	SRA	Fuesslin et al.
Africa_Ghana_ERR9808337_2011	Iso02511	Africa	Ghana		Clinical	O1		ERR9808337	2011	SRA	Fuesslin et al.
Africa_Ghana_ERR9808338_2011	Iso02512	Africa	Ghana		Clinical	O1		ERR9808338	2011	SRA	Fuesslin et al.
Africa_Ghana_ERR9808339_2011	Iso02513	Africa	Ghana		Clinical	O1		ERR9808339	2011	SRA	Fuesslin et al.
Africa_Ghana_ERR9808340_2011	Iso02514	Africa	Ghana		Clinical	O1		ERR9808340	2011	SRA	Fuesslin et al.
Africa_Ghana_ERR9808341_2011	Iso02515	Africa	Ghana		Clinical	O1		ERR9808341	2011	SRA	Fuesslin et al.
Africa_Ghana_ERR9808342_2011	Iso02517	Africa	Ghana		Clinical	O1		ERR9808342	2011	SRA	Fuesslin et al.
Africa_Ghana_ERR9808343_2011	Iso02518	Africa	Ghana		Clinical	O1		ERR9808343	2011	SRA	Fuesslin et al.
Africa_Nigeria_ERR1878593_2011	CNRVC010108	Africa	Nigeria		Clinical	O1		ERR1878593	2011	SRA	Weill et al. Science 2017	NA	https://www.ncbi.nlm.nih.gov/sra/?term=ERR1878593	iLumina PE	SAMEA103900045	PRJEB19893	ERX1939118	227.3	submitted by Institut Pasteur
Africa_Nigeria_ERR1878594_2011	CNRVC010120	Africa	Nigeria		Clinical	O1		ERR1878594	2011	SRA	Weill et al. Science 2017	NA	https://www.ncbi.nlm.nih.gov/sra/?term=ERR1878594	iLumina PE	SAMEA103900046	PRJEB19893	ERX1939119	226.7	submitted by Institut Pasteur
Africa_Nigeria_ERR1878601_2011	CNRVC110262	Africa	Nigeria		Clinical	O1		ERR1878601	2011	SRA	Weill et al. Science 2017	NA	https://www.ncbi.nlm.nih.gov/sra/?term=ERR1878601	iLumina PE	SAMEA103900853	PRJEB19893	ERX1939126	123.3	submitted by Institut Pasteur
Africa_Tanzania_ERR2442245_2011	1f843022-a431-11e7-854e-3c4a9275d6c8	Africa	Tanzania		Clinical	O1		ERR2442245	2011	SRA	Kachwamba et al.
Africa_Togo_ERR572582_2011	352STDY5784884-sc-1905075	Africa	Togo		Clinical	O1		ERR572582	2011	SRA	Weill et al. Science 2017	NA	https://www.ncbi.nlm.nih.gov/sra/?term=ERR572582	iLumina PE	SAMEA2445299	PRJEB2215	ERX531352	157.6	The Wellcome Trust Sanger Institute (SC)
Africa_Togo_ERR572583_2011	352STDY5784886-sc-1905077	Africa	Togo		Clinical	O1		ERR572583	2011	SRA	?	NA	https://www.ncbi.nlm.nih.gov/sra/?term=ERS431840	iLumina PE	SAMEA2445301	PRJEB2215	ERX531353	151.3	The Wellcome Trust Sanger Institute (SC)
Africa_Togo_ERR572584_2011	352STDY5784887-sc-1905078	Africa	Togo		Clinical	O1		ERR572584	2011	SRA	?	NA	https://www.ncbi.nlm.nih.gov/sra/?term=ERS431841	iLumina PE	SAMEA2445302	PRJEB2215	ERX531354	143.4	The Wellcome Trust Sanger Institute (SC)
Africa_Togo_ERR572585_2011	352STDY5784888-sc-1905079	Africa	Togo		Clinical	O1		ERR572585	2011	SRA	Weill et al. Science 2017	NA	https://www.ncbi.nlm.nih.gov/sra/?term=ERR572585	iLumina PE	SAMEA2445303	PRJEB2215	ERX531355	143.8	The Wellcome Trust Sanger Institute (SC)
Africa_Togo_ERR572586_2011	352STDY5784889-sc-1905080	Africa	Togo		Clinical	O1		ERR572586	2011	SRA	?	NA	https://www.ncbi.nlm.nih.gov/sra/?term=ERS431843	iLumina PE	SAMEA2445304	PRJEB2215	ERX531356	138.9	The Wellcome Trust Sanger Institute (SC)
Africa_Togo_ERR572587_2011	352STDY5784890-sc-1905081	Africa	Togo		Clinical	O1		ERR572587	2011	SRA	?	NA	https://www.ncbi.nlm.nih.gov/sra/?term=ERS431844	iLumina PE	SAMEA2445305	PRJEB2215	ERX531357	135.2	The Wellcome Trust Sanger Institute (SC)
Africa_Togo_ERR572588_2011	352STDY5784891-sc-1905082	Africa	Togo		Clinical	O1		ERR572588	2011	SRA	?	NA	https://www.ncbi.nlm.nih.gov/sra/?term=ERS431845	iLumina PE	SAMEA2445306	PRJEB2215	ERX531358	133	The Wellcome Trust Sanger Institute (SC)
Africa_Togo_ERR572589_2011	352STDY5784893-sc-1905084	Africa	Togo		Clinical	O1		ERR572589	2011	SRA	Weill et al. Science 2017	NA	https://www.ncbi.nlm.nih.gov/sra/?term=ERR572589	iLumina PE	SAMEA2445308	PRJEB2215	ERX531359	149.2	The Wellcome Trust Sanger Institute (SC)
Africa_Togo_ERR572840_2011	352STDY5784885-sc-1905076	Africa	Togo		Clinical	O1		ERR572840	2011	SRA	Weill et al. Science 2017	NA	https://www.ncbi.nlm.nih.gov/sra/?term=ERR572840	iLumina PE	SAMEA2445300	PRJEB2215	ERX531610	172.9	The Wellcome Trust Sanger Institute (SC)
Africa_Togo_ERR572841_2011	352STDY5784892-sc-1905083	Africa	Togo		Clinical	O1		ERR572841	2011	SRA	?	NA	https://www.ncbi.nlm.nih.gov/sra/?term=ERS431846	iLumina PE	SAMEA2445307	PRJEB2215	ERX531611	175.9	The Wellcome Trust Sanger Institute (SC)
Asia_Bangladesh_SRR491153_2011	EM-1626	Asia	Bangladesh		Clinical	O1		SRR491153	2011	SRA	Unpublished EBI-ENA	NA	https://www.ncbi.nlm.nih.gov/sra/?term=SRR491153	iLumina PE	SAMN00989300	PRJNA76231	SRX144534	1300	submitted by University of Maryland Institute for Genome Sciences (UMIGS)
Asia_India_DRR069050_2011	IDH-03506	Asia	India	Kolkata	Clinical	O1		DRR069050	2011	SRA	?	NA	https://www.ncbi.nlm.nih.gov/sra/?term=DRX063000	iLumina PE	SAMD00059654	PRJDB5155	DRX063000	476.4	submitted by National Institute of Infectious Diseases - Japan (NIID)
Asia_India_DRR069051_2011	IDH-03584	Asia	India	Kolkata	Clinical	O1		DRR069051	2011	SRA	?	NA	https://www.ncbi.nlm.nih.gov/sra/?term=DRX063001	iLumina PE	SAMD00059655	PRJDB5155	DRX063001	460.6	submitted by National Institute of Infectious Diseases - Japan (NIID)
Asia_India_DRR069052_2011	BCH-01350	Asia	India	Kolkata	Clinical	O1		DRR069052	2011	SRA	?	NA	https://www.ncbi.nlm.nih.gov/sra/?term=DRX063002	iLumina PE	SAMD00059656	PRJDB5155	DRX063002	496.8	submitted by National Institute of Infectious Diseases - Japan (NIID)
Asia_India_DRR069053_2011	IDH-03633	Asia	India	Kolkata	Clinical	O1		DRR069053	2011	SRA	?	NA	https://www.ncbi.nlm.nih.gov/sra/?term=DRX063003	iLumina PE	SAMD00059657	PRJDB5155	DRX063003	491.4	submitted by National Institute of Infectious Diseases - Japan (NIID)
Asia_India_DRR069054_2011	BCH-01451	Asia	India	Kolkata	Clinical	O1		DRR069054	2011	SRA	?	NA	https://www.ncbi.nlm.nih.gov/sra/?term=DRX063004	iLumina PE	SAMD00059658	PRJDB5155	DRX063004	636.9	submitted by National Institute of Infectious Diseases - Japan (NIID)
Asia_India_DRR069055_2011	BCH-01536	Asia	India	Kolkata	Clinical	O1		DRR069055	2011	SRA	?	NA	https://www.ncbi.nlm.nih.gov/sra/?term=DRX063005	iLumina PE	SAMD00059659	PRJDB5155	DRX063005	567.2	submitted by National Institute of Infectious Diseases - Japan (NIID)
Asia_India_DRR069056_2011	IDH-03766	Asia	India	Kolkata	Clinical	O1		DRR069056	2011	SRA	?	NA	https://www.ncbi.nlm.nih.gov/sra/?term=DRX063006	iLumina PE	SAMD00059660	PRJDB5155	DRX063006	421.8	submitted by National Institute of Infectious Diseases - Japan (NIID)
Asia_India_DRR069057_2011	IDH-03892	Asia	India	Kolkata	Clinical	O1		DRR069057	2011	SRA	?	NA	https://www.ncbi.nlm.nih.gov/sra/?term=DRX063007	iLumina PE	SAMD00059661	PRJDB5155	DRX063007	547.2	submitted by National Institute of Infectious Diseases - Japan (NIID)
Asia_India_DRR069058_2011	BCH-01776	Asia	India	Kolkata	Clinical	O1		DRR069058	2011	SRA	?	NA	https://www.ncbi.nlm.nih.gov/sra/?term=DRX063008	iLumina PE	SAMD00059662	PRJDB5155	DRX063008	387.2	submitted by National Institute of Infectious Diseases - Japan (NIID)
Asia_India_DRR069059_2011	IDH-03997	Asia	India	Kolkata	Clinical	O1		DRR069059	2011	SRA	?	NA	https://www.ncbi.nlm.nih.gov/sra/?term=DRX063009	iLumina PE	SAMD00059663	PRJDB5155	DRX063009	378.9	submitted by National Institute of Infectious Diseases - Japan (NIID)
Asia_India_ERR2269923_2011	THSTI_26866	Asia	India		Clinical	O1		ERR2269923	2011	SRA	Weill et al.
Asia_India_ERR2269924_2011	THSTI_26871	Asia	India		Clinical	O1		ERR2269924	2011	SRA	Weill et al.
Asia_India_ERR2269925_2011	THSTI_26907	Asia	India		Clinical	O1		ERR2269925	2011	SRA	Weill et al.
Africa_Ghana_ERR1953629_2011	15_11	Africa	Ghana		Clinical	O1		ERR1953629	2011	SRA		NA	https://www.ncbi.nlm.nih.gov/sra/?term=ERR1953629	iLumina PE	SAMEA4384460	PRJEB20540	ERX2019225	237.5	submitted by Wellcome Trust Sanger Institute (SC)
Africa_Ghana_ERR1953636_2011	16_11	Africa	Ghana		Clinical	O1		ERR1953636	2011	SRA		NA	https://www.ncbi.nlm.nih.gov/sra/?term=ERR1953636	iLumina PE	SAMEA4384662	PRJEB20540	ERX2019232	254.3	submitted by Wellcome Trust Sanger Institute (SC)
Africa_Ghana_ERR1953638_2011	2_11	Africa	Ghana		Clinical	O1		ERR1953638	2011	SRA		NA	https://www.ncbi.nlm.nih.gov/sra/?term=ERR1953638	iLumina PE	SAMEA4384757	PRJEB20540	ERX2019234	235.8	submitted by Wellcome Trust Sanger Institute (SC)
Africa_Ghana_ERR1953632_2011	28_11	Africa	Ghana		Clinical	O1		ERR1953632	2011	SRA		NA	https://www.ncbi.nlm.nih.gov/sra/?term=ERR1953632	iLumina PE	SAMEA4384661	PRJEB20540	ERX2019228	260.8	submitted by Wellcome Trust Sanger Institute (SC)
Africa_Ghana_ERR1953635_2011	29_11	Africa	Ghana		Clinical	O1		ERR1953635	2011	SRA		NA	https://www.ncbi.nlm.nih.gov/sra/?term=ERR1953635	iLumina PE	SAMEA4384463	PRJEB20540	ERX2019231	273.8	submitted by Wellcome Trust Sanger Institute (SC)
Africa_Ghana_ERR1953633_2011	3_11	Africa	Ghana		Clinical	O1		ERR1953633	2011	SRA		NA	https://www.ncbi.nlm.nih.gov/sra/?term=ERR1953633	iLumina PE	SAMEA4384462	PRJEB20540	ERX2019229	249.7	submitted by Wellcome Trust Sanger Institute (SC)
Africa_Ghana_ERR1953634_2011	30_11	Africa	Ghana		Clinical	O1		ERR1953634	2011	SRA		NA	https://www.ncbi.nlm.nih.gov/sra/?term=ERR1953634	iLumina PE	SAMEA4384805	PRJEB20540	ERX2019230	259.8	submitted by Wellcome Trust Sanger Institute (SC)
Africa_Ghana_ERR1953630_2011	479_11	Africa	Ghana		Clinical	O1		ERR1953630	2011	SRA		NA	https://www.ncbi.nlm.nih.gov/sra/?term=ERR1953630	iLumina PE	SAMEA4384756	PRJEB20540	ERX2019226	240.5	submitted by Wellcome Trust Sanger Institute (SC)
Africa_Ghana_ERR1953631_2011	5_11	Africa	Ghana		Clinical	O1		ERR1953631	2011	SRA		NA	https://www.ncbi.nlm.nih.gov/sra/?term=ERR1953631	iLumina PE	SAMEA4384461	PRJEB20540	ERX2019227	224.2	submitted by Wellcome Trust Sanger Institute (SC)
Africa_Ghana_ERR1953641_2011	728_11	Africa	Ghana		Clinical	O1		ERR1953641	2011	SRA		NA	https://www.ncbi.nlm.nih.gov/sra/?term=ERR1953641	iLumina PE	SAMEA4384466	PRJEB20540	ERX2019237	242.8	submitted by Wellcome Trust Sanger Institute (SC)
Africa_Ghana_ERR1953621_2011	749_11	Africa	Ghana		Clinical	O1		ERR1953621	2011	SRA		NA	https://www.ncbi.nlm.nih.gov/sra/?term=ERR1953621	iLumina PE	SAMEA4384456	PRJEB20540	ERX2019217	279.6	submitted by Wellcome Trust Sanger Institute (SC)
Africa_Ghana_ERR1953620_2011	780_11	Africa	Ghana		Clinical	O1		ERR1953620	2011	SRA		NA	https://www.ncbi.nlm.nih.gov/sra/?term=ERR1953620	iLumina PE	SAMEA4384658	PRJEB20540	ERX2019216	242.7	submitted by Wellcome Trust Sanger Institute (SC)
Africa_Ghana_ERR1953662_2011	93_11	Africa	Ghana		Clinical	O1		ERR1953662	2011	SRA		NA	https://www.ncbi.nlm.nih.gov/sra/?term=ERR1953662	iLumina PE	SAMEA4384760	PRJEB20540	ERX2019258	245.1	submitted by Wellcome Trust Sanger Institute (SC)
Africa_Cameroon_CMR011_2011	CMR011	Africa	Cameroon		Clinical	O1	Ogawa	NA	2011	VibrioWatch / Genbank	NA	27617169	NA	Assembly	NA	NA	NA	NA	NA
Africa_Cameroon_CMR012_2011	CMR012	Africa	Cameroon		Clinical	O1	Ogawa	NA	2011	VibrioWatch / Genbank	NA	27617169	NA	Assembly	NA	NA	NA	NA	NA
Africa_Cameroon_CMR013_2011	CMR013	Africa	Cameroon		Clinical	O1	Ogawa	NA	2011	VibrioWatch / Genbank	NA	27617169	NA	Assembly	NA	NA	NA	NA	NA
Africa_Cameroon_CMR014_2011	CMR014	Africa	Cameroon		Clinical	O1	Ogawa	NA	2011	VibrioWatch / Genbank	NA	27617169	NA	Assembly	NA	NA	NA	NA	NA
Africa_Cameroon_CMR015_2011	CMR015	Africa	Cameroon		Clinical	O1	Ogawa	NA	2011	VibrioWatch / Genbank	NA	27617169	NA	Assembly	NA	NA	NA	NA	NA
Africa_Cameroon_CMR016_2011	CMR016	Africa	Cameroon		Clinical	O1	Ogawa	NA	2011	VibrioWatch / Genbank	NA	27617169	NA	Assembly	NA	NA	NA	NA	NA
Africa_Cameroon_CMR017_2011	CMR017	Africa	Cameroon		Clinical	O1	Ogawa	NA	2011	VibrioWatch / Genbank	NA	27617169	NA	Assembly	NA	NA	NA	NA	NA
Africa_Cameroon_CMR021_2011	CMR021	Africa	Cameroon		Clinical	O1	Ogawa	NA	2011	VibrioWatch / Genbank	NA	27617169	NA	Assembly	NA	NA	NA	NA	NA
Africa_Cameroon_CMR022_2011	CMR022	Africa	Cameroon		Clinical	O1	Ogawa	NA	2011	VibrioWatch / Genbank	NA	27617169	NA	Assembly	NA	NA	NA	NA	NA
Africa_Tanzania_Tanz58_2011	Tanz_58	Africa	Tanzania		Clinical	O1	Inaba	NA	2011	VibrioWatch / Genbank	NA	28219321	NA	Assembly	NA	NA	NA	NA	NA
Americas_DominicanRepublic_2011V-1021_2011	2011V-1021	Americas	Dominican_Republic		Clinical	O1	Ogawa	NA	2011	VibrioWatch / Genbank	NA	22099115	NA	Assembly	NA	NA	NA	NA	NA
Americas_DominicanRepublic_DR1_2011	DR1	Americas	Dominican_Republic		Clinical	O1		NA	2011	VibrioWatch / Genbank	NA	22963323	NA	Assembly	NA	NA	NA	NA	NA
Asia_Bangladesh_BGD114_2011	BGD114	Asia	Bangladesh		Clinical	O1		NA	2011	VibrioWatch / Genbank	NA	33172996	NA	Assembly	NA	NA	NA	NA	NA
Asia_Bangladesh_BGD116_2011	BGD116	Asia	Bangladesh		Clinical	O1		NA	2011	VibrioWatch / Genbank	NA	33172996	NA	Assembly	NA	NA	NA	NA	NA
Asia_Bangladesh_BGD117_2011	BGD117	Asia	Bangladesh		Clinical	O1		NA	2011	VibrioWatch / Genbank	NA	33172996	NA	Assembly	NA	NA	NA	NA	NA
Asia_Bangladesh_CNRVC110078_2011	CNRVC110078	Asia	Bangladesh		Clinical	O1	Ogawa	NA	2011	VibrioWatch / Genbank	NA	30602788	NA	Assembly	NA	NA	NA	NA	NA
Asia_Bangladesh_DCC-028_2011	DCC-028	Asia	Bangladesh		Clinical	O1		NA	2011	VibrioWatch / Genbank	NA	33172996	NA	Assembly	NA	NA	NA	NA	NA
Asia_Bangladesh_DCC-159_2011	DCC-159	Asia	Bangladesh		Clinical	O1		NA	2011	VibrioWatch / Genbank	NA	33172996	NA	Assembly	NA	NA	NA	NA	NA
Asia_Bangladesh_DCC-214_2011	DCC-214	Asia	Bangladesh		Clinical	O1		NA	2011	VibrioWatch / Genbank	NA	33172996	NA	Assembly	NA	NA	NA	NA	NA
Asia_Bangladesh_DCC-256_2011	DCC-256	Asia	Bangladesh		Clinical	O1		NA	2011	VibrioWatch / Genbank	NA	33172996	NA	Assembly	NA	NA	NA	NA	NA
Asia_Bangladesh_EC0051_2011	EC0051	Asia	Bangladesh		Environmental	O1	Ogawa	NA	2011	VibrioWatch / Genbank	NA	25370488	NA	Assembly	NA	NA	NA	NA	NA
Asia_Bangladesh_EM1626_2011	EM1626	Asia	Bangladesh		Environmental	O1	Ogawa	NA	2011	VibrioWatch / Genbank	NA	25370488	NA	Assembly	NA	NA	NA	NA	NA
Asia_Bangladesh_TC01_2011	TC01	Asia	Bangladesh		Clinical	O1	Ogawa	NA	2011	VibrioWatch / Genbank	NA	29306353	NA	Assembly	NA	NA	NA	NA	NA
Asia_Bangladesh_TC02_2011	TC02	Asia	Bangladesh		Clinical	O1	Ogawa	NA	2011	VibrioWatch / Genbank	NA	29306353	NA	Assembly	NA	NA	NA	NA	NA
Asia_Bangladesh_TC03_2011	TC03	Asia	Bangladesh		Clinical	O1	Ogawa	NA	2011	VibrioWatch / Genbank	NA	29306353	NA	Assembly	NA	NA	NA	NA	NA
Asia_Bangladesh_TC04_2011	TC04	Asia	Bangladesh		Clinical	O1	Ogawa	NA	2011	VibrioWatch / Genbank	NA	29306353	NA	Assembly	NA	NA	NA	NA	NA
[truncated: 2,405 more rows]
